# Supplementary material for: Whole Genome Comparison of Thermus sp. NMX2.A1 Reveals Principal Carbon Metabolism Differences with Closest Relation Thermus scotoductus SA-01
Source: G3 (Bethesda). 2016 Jul 11;6(9):2791–7. doi: 10.1534/g3.116.032953 (PMC5015936; doi:10.1534/g3.116.032953)
Supplement: Supplemental Material [file supp_g3.116.032953_TableS1.xlsx]

## Sheet: Table S1 legend
Table S1: Genome Comparison
The annotated proteome from the Thermus sp. NMX2 A.1 contigs was compared with those from other Thermus strains: T. scotoductus SA-01, T. scotoductus KI2, T. scotoductus DSM 8553, T. thermophilus HB-27, T. thermophilus HB-8, T. thermophilus JL-18, T. thermophiles ATCC 33923, T. thermophiles SGO.5JP17-16, T. antranikianii DSM 12462, T. igniterrae ATCC 700962, T. oshimai DSM 12092, T. oshimai JL-2,…
Note 1. The Genome Comparison table contains all the columns generated by the PATRIC tool but some are hidden to make comparisons easier. The two displayed columns show if the hits are uni- or bidirectional and the percentage identity. More detail can be seen by unhiding the columns.
Note 2. The full name of the organism can be seen by clicking in the cell in row 2 of the first displayed column for each organism of the Genome Comparison table
Note 3. The percentage identity cells are conditionally formatted as follows. Red cells denote greater than 70% identity. The graded scale varies from white for no identity to orange for 69% identity.
Note 4. Column G can be used to filter by colour to visualise following groups of ORFs
Competency proteins
NAR operon
Putative Calvin-Benson-Bassham cycle proteins

## Sheet: Genome Comparison
										TThHB27									TThHB8										TThSG0.5JP17-16										TThJL-18										TTh-ATCC33923
Thermus sp. NMX2.A1										Thermus thermophilus HB27									Thermus thermophilus HB8										Thermus thermophilus SG0.5JP17-16										Thermus thermophilus JL-18										Thermus thermophilus ATCC 33923
ref_genome_contig	ref_genome_gene	ref_genome_aa_length	ref_genome_patric_id	ref_genome_locus_tag	ref_genome_gene_name	ref_genome_function	ref_genome_start	ref_genome_end	ref_genome_strand	comp_genome_1_hit	comp_genome_1_contig	comp_genome_1_gene	comp_genome_1_aa_length	comp_genome_1_patric_id	comp_genome_1_locus_tag	comp_genome_1_function	comp_genome_1_percent_identity	comp_genome_1_seq_coverage	comp_genome_2_hit	comp_genome_2_contig	comp_genome_2_gene	comp_genome_2_aa_length	comp_genome_2_patric_id	comp_genome_2_locus_tag	comp_genome_2_gene_name	comp_genome_2_function	comp_genome_2_percent_identity	comp_genome_2_seq_coverage	comp_genome_3_hit	comp_genome_3_contig	comp_genome_3_gene	comp_genome_3_aa_length	comp_genome_3_patric_id	comp_genome_3_locus_tag	comp_genome_3_gene_name	comp_genome_3_function	comp_genome_3_percent_identity	comp_genome_3_seq_coverage	comp_genome_4_hit	comp_genome_4_contig	comp_genome_4_gene	comp_genome_4_aa_length	comp_genome_4_patric_id	comp_genome_4_locus_tag	comp_genome_4_gene_name	comp_genome_4_function	comp_genome_4_percent_identity	comp_genome_4_seq_coverage	comp_genome_5_hit
ATNI01000001	1	643	fig|570924.3.peg.1	TNMX_00005		Calcium-transporting ATPase (EC 3.6.3.8)	16	1947	+	uni	NC_005835	773	809	fig|262724.6.peg.773	TTC0776	Cation-transporting ATPase, E1-E2 family	0.418	0.646	uni	NC_006461	1120	809	fig|300852.9.peg.1120	TTHA1141		Cation-transporting ATPase, E1-E2 family	0.423	0.646	uni	CP002777	1143	810	fig|762633.3.peg.1143	Ththe16_1151		Cation-transporting ATPase, E1-E2 family	0.416	0.647	uni	CP003252	891	805	fig|798128.4.peg.891	TtJL18_0916		Cation-transporting ATPase, E1-E2 family	0.412	0.676	uni
ATNI01000001	2	504	fig|570924.3.peg.2	TNMX_00010		hypothetical protein	2034	3548	-																				bi	CP002778	2182	510	fig|762633.3.peg.2182	Ththe16_2181		hypothetical protein	0.422	0.971	bi	CP003253	2003	510	fig|798128.4.peg.2003	TtJL18_2070		hypothetical protein	0.422	0.971	bi
ATNI01000001	3	170	fig|570924.3.peg.3	TNMX_00015		hypothetical protein	3541	4053	-																				bi	CP002778	2181	180	fig|762633.3.peg.2181	Ththe16_2180		hypothetical protein	0.419	0.872	bi	CP003253	2004	180	fig|798128.4.peg.2004	TtJL18_2071		hypothetical protein	0.419	0.872	bi
ATNI01000001	4	310	fig|570924.3.peg.4	TNMX_00020		hypothetical protein	4053	4985	-																				bi	CP002778	2180	277	fig|762633.3.peg.2180	Ththe16_2179		hypothetical protein	0.453	0.758	bi	CP003253	2005	277	fig|798128.4.peg.2005	TtJL18_2072		hypothetical protein	0.416	0.866	bi
ATNI01000001	5	143	fig|570924.3.peg.5			ATP-dependent DNA helicase RecQ	4972	5403	-																				bi	CP002778	2179	578	fig|762633.3.peg.2179			ATP-dependent DNA helicase RecQ	0.573	0.239	uni	CP003253	2006	1639	fig|798128.4.peg.2006	TtJL18_2073		ATP-dependent DNA helicase RecQ	0.559	0.084	uni
ATNI01000002	6	54	fig|570924.3.peg.6	TNMX_00035		Mobile element protein	351	515	+										uni	NC_006462	2186	392	fig|300852.9.peg.2186	TTHB232		Mobile element protein	0.906	0.079	uni	CP002778	2127	218	fig|762633.3.peg.2127			Mobile element protein	0.861	0.161	uni	CP003253	2052	404	fig|798128.4.peg.2052	TtJL18_2116		Mobile element protein	0.906	0.077
ATNI01000002	7	64	fig|570924.3.peg.7	TNMX_00040		Mobile element protein	535	729	+										uni	NC_006462	2073	392	fig|300852.9.peg.2073	TTHB129		Mobile element protein	0.877	0.143	uni	CP002778	2092	346	fig|762633.3.peg.2092			Mobile element protein	0.895	0.162	uni	CP003254	2339	414	fig|798128.4.peg.2339	TtJL18_2400		Mobile element protein	0.895	0.135
ATNI01000003	8	89	fig|570924.3.peg.8	TNMX_00050		hypothetical protein	23	292	+	bi	NC_005835	1648	88	fig|262724.6.peg.1648	TTC1651	hypothetical protein	0.729	0.955	bi	NC_006461	332	88	fig|300852.9.peg.332	TTHA0332		hypothetical protein	0.729	0.955	bi	CP002777	45	95	fig|762633.3.peg.45	Ththe16_0045		hypothetical protein	0.698	0.895	bi	CP003252	48	88	fig|798128.4.peg.48	TtJL18_0049		hypothetical protein	0.709	0.966	bi
ATNI01000003	9	266	fig|570924.3.peg.9	TNMX_00055		Histidinol-phosphatase (EC 3.1.3.15)	268	1068	-	bi	NC_005835	1649	266	fig|262724.6.peg.1649	TTC1652	Histidinol-phosphatase (EC 3.1.3.15)	0.842	0.996	bi	NC_006461	331	267	fig|300852.9.peg.331	TTHA0331		Histidinol-phosphatase (EC 3.1.3.15)	0.835	0.993	bi	CP002777	46	266	fig|762633.3.peg.46	Ththe16_0046		Histidinol-phosphatase (EC 3.1.3.15)	0.838	0.992	bi	CP003252	49	266	fig|798128.4.peg.49	TtJL18_0050		Histidinol-phosphatase (EC 3.1.3.15)	0.83	0.992	bi
ATNI01000003	10	206	fig|570924.3.peg.10	TNMX_00060		hypothetical protein	1061	1681	-	bi	NC_005835	1650	198	fig|262724.6.peg.1650	TTC1653	hypothetical protein	0.641	0.995	bi	NC_006461	330	201	fig|300852.9.peg.330	TTHA0330		hypothetical protein	0.641	0.98	bi	CP002777	47	198	fig|762633.3.peg.47	Ththe16_0047		hypothetical protein	0.641	0.995	bi	CP003252	50	198	fig|798128.4.peg.50	TtJL18_0051		hypothetical protein	0.641	0.995	bi
ATNI01000003	11	196	fig|570924.3.peg.11	TNMX_00065		Nicotinamidase (EC 3.5.1.19)	1715	2305	-	bi	NC_005835	1652	196	fig|262724.6.peg.1652	TTC1655	Nicotinamidase (EC 3.5.1.19)	0.908	0.995	bi	NC_006461	328	196	fig|300852.9.peg.328	TTHA0328		Nicotinamidase (EC 3.5.1.19)	0.908	0.995	bi	CP002777	49	196	fig|762633.3.peg.49	Ththe16_0049		Nicotinamidase (EC 3.5.1.19)	0.908	0.995	bi	CP003252	52	196	fig|798128.4.peg.52	TtJL18_0053		Nicotinamidase (EC 3.5.1.19)	0.908	0.995	bi
ATNI01000003	12	293	fig|570924.3.peg.12	TNMX_00070		5,10-methylenetetrahydrofolate reductase (EC 1.5.1.20)	2359	3240	+	bi	NC_005835	1653	296	fig|262724.6.peg.1653	TTC1656	5,10-methylenetetrahydrofolate reductase (EC 1.5.1.20)	0.883	0.98	bi	NC_006461	327	296	fig|300852.9.peg.327	TTHA0327		5,10-methylenetetrahydrofolate reductase (EC 1.5.1.20)	0.883	0.98	bi	CP002777	50	296	fig|762633.3.peg.50	Ththe16_0050		5,10-methylenetetrahydrofolate reductase (EC 1.5.1.20)	0.883	0.976	bi	CP003252	53	296	fig|798128.4.peg.53	TtJL18_0054		5,10-methylenetetrahydrofolate reductase (EC 1.5.1.20)	0.883	0.976	bi
ATNI01000003	13	431	fig|570924.3.peg.13	TNMX_00075		Metallo-beta-lactamase family protein, RNA-specific	3237	4532	-	bi	NC_005835	1732	431	fig|262724.6.peg.1732	TTC1733	Metallo-beta-lactamase family protein, RNA-specific	0.805	0.998	bi	NC_006461	252	431	fig|300852.9.peg.252	TTHA0252		Metallo-beta-lactamase family protein, RNA-specific	0.803	0.998	bi	CP002777	135	431	fig|762633.3.peg.135	Ththe16_0132		Metallo-beta-lactamase family protein, RNA-specific	0.805	0.998	bi	CP003252	135	431	fig|798128.4.peg.135	TtJL18_0139		Metallo-beta-lactamase family protein, RNA-specific	0.807	0.998	bi
ATNI01000004	14	126	fig|570924.3.peg.14	TNMX_00080		hypothetical protein	154	534	-																				bi	CP002778	2391	116	fig|762633.3.peg.2391	Ththe16_2399		hypothetical protein	0.664	0.914	bi	CP003254	2344	120	fig|798128.4.peg.2344	TtJL18_2406		hypothetical protein	0.635	0.95
ATNI01000004	15	42	fig|570924.3.peg.15	TNMX_00085		hypothetical protein	638	766	-																				bi	CP002778	2395	72	fig|762633.3.peg.2395	Ththe16_2403		hypothetical protein	0.659	0.528	bi	CP003254	2342	68	fig|798128.4.peg.2342	TtJL18_2404		hypothetical protein	0.683	0.559
ATNI01000005	16	106	fig|570924.3.peg.16	TNMX_00090		XRE family transcriptional regulator	55	375	+																				uni	CP002778	2048	217	fig|762633.3.peg.2048	Ththe16_2059		hypothetical protein	0.567	0.475	uni	CP003254	2407	217	fig|798128.4.peg.2407	TtJL18_2473		hypothetical protein	0.567	0.475
ATNI01000005	17	96	fig|570924.3.peg.17	TNMX_00095		XRE family transcriptional regulator	372	662	+																				uni	CP002778	2048	217	fig|762633.3.peg.2048	Ththe16_2059		hypothetical protein	0.587	0.419	uni	CP003254	2407	217	fig|798128.4.peg.2407	TtJL18_2473		hypothetical protein	0.565	0.419
ATNI01000005	18	361	fig|570924.3.peg.18	TNMX_00100		hypothetical protein	927	2012	+																				uni	CP002778	2049	337	fig|762633.3.peg.2049	Ththe16_2060		hypothetical protein	0.526	0.973	uni	CP003254	2406	331	fig|798128.4.peg.2406	TtJL18_2472		hypothetical protein	0.518	0.985
ATNI01000005	19	197	fig|570924.3.peg.19	TNMX_00105		hypothetical protein	2017	2610	+																				uni	CP002778	2050	190	fig|762633.3.peg.2050	Ththe16_2061		hypothetical protein	0.456	0.937	uni	CP003254	2405	192	fig|798128.4.peg.2405	TtJL18_2471		hypothetical protein	0.456	0.911
ATNI01000005	20	168	fig|570924.3.peg.20	TNMX_00110		hypothetical protein	2592	3098	+																														bi	CP003254	2404	174	fig|798128.4.peg.2404	TtJL18_2470		hypothetical protein	0.731	0.897
ATNI01000005	21	93	fig|570924.3.peg.21	TNMX_00115		hypothetical protein	3095	3376	-
ATNI01000005	22	220	fig|570924.3.peg.22	TNMX_00120		hypothetical protein	3373	4035	-																				bi	CP002778	2378	262	fig|762633.3.peg.2378	Ththe16_2386		hypothetical protein	0.79	0.779
ATNI01000005	23	1215	fig|570924.3.peg.23	TNMX_00125		hypothetical protein	4016	7663	-	bi	NC_005835	1877	1106	fig|262724.6.peg.1877	TTC1877	hypothetical protein	0.331	0.097
ATNI01000005	24	303	fig|570924.3.peg.24	TNMX_00130		Chromosome (plasmid) partitioning protein ParB / Stage 0 sporulation protein J	7660	8571	-	uni	NC_005835	1600	269	fig|262724.6.peg.1600	TTC1604	Chromosome (plasmid) partitioning protein ParB / Stage 0 sporulation protein J	0.592	0.52	uni	NC_006462	2068	295	fig|300852.9.peg.2068	TTHB124		Chromosome (plasmid) partitioning protein ParB / Stage 0 sporulation protein J	0.681	0.993	bi	CP002778	2052	289	fig|762633.3.peg.2052	Ththe16_2063		Chromosome (plasmid) partitioning protein ParB / Stage 0 sporulation protein J	0.813	0.924	bi	CP003254	2402	300	fig|798128.4.peg.2402	TtJL18_2468		Chromosome (plasmid) partitioning protein ParB / Stage 0 sporulation protein J	0.847	0.997	uni
ATNI01000005	25	319	fig|570924.3.peg.25	TNMX_00135		hypothetical protein	8571	9530	-	uni	NC_005835	1601	249	fig|262724.6.peg.1601	TTC1605	Chromosome (plasmid) partitioning protein ParA / Sporulation initiation inhibitor protein Soj	0.396	0.627	uni	NC_006462	2069	322	fig|300852.9.peg.2069	TTHB125		hypothetical protein	0.452	0.957	uni	CP002778	2051	321	fig|762633.3.peg.2051	Ththe16_2062		hypothetical protein	0.515	0.96	bi	CP003254	2403	319	fig|798128.4.peg.2403	TtJL18_2469		hypothetical protein	0.956	0.997	uni
ATNI01000005	26	160	fig|570924.3.peg.26	TNMX_00140		hypothetical protein	9660	10142	-																				bi	CP002778	2050	190	fig|762633.3.peg.2050	Ththe16_2061		hypothetical protein	0.894	0.842	bi	CP003254	2405	192	fig|798128.4.peg.2405	TtJL18_2471		hypothetical protein	0.919	0.828
ATNI01000005	27	357	fig|570924.3.peg.27	TNMX_00145		hypothetical protein	10245	11318	-																				bi	CP002778	2049	337	fig|762633.3.peg.2049	Ththe16_2060		hypothetical protein	0.786	0.997	bi	CP003254	2406	331	fig|798128.4.peg.2406	TtJL18_2472		hypothetical protein	0.809	0.997
ATNI01000005	28	217	fig|570924.3.peg.28	TNMX_00150		XRE family transcriptional regulator	11608	12261	-																				bi	CP002778	2048	217	fig|762633.3.peg.2048	Ththe16_2059		hypothetical protein	0.959	0.995	bi	CP003254	2407	217	fig|798128.4.peg.2407	TtJL18_2473		hypothetical protein	0.931	0.995
ATNI01000005	29	37	fig|570924.3.peg.29	TNMX_00155		hypothetical protein	12441	12554	+
ATNI01000005	30	50	fig|570924.3.peg.30	TNMX_00160		hypothetical protein	12570	12722	-	uni	NC_005835	399	169	fig|262724.6.peg.399	TTC0401	hypothetical protein	0.909	0.254	uni	NC_006462	2159	176	fig|300852.9.peg.2159			hypothetical protein	0.867	0.25	bi	CP002778	2047	50	fig|762633.3.peg.2047	Ththe16_2058		hypothetical protein	0.94	0.98	bi	CP003254	2408	50	fig|798128.4.peg.2408	TtJL18_2474		hypothetical protein	0.88	0.98
ATNI01000006	31	407	fig|570924.3.peg.31	TNMX_00170		hypothetical protein	997	2220	-
ATNI01000007	32	295	fig|570924.3.peg.32	TNMX_00180		hypothetical protein	19	906	-	uni	NC_005835	625	743	fig|262724.6.peg.625	TTC0627	hypothetical protein	0.324	0.194	uni	NC_006461	971	743	fig|300852.9.peg.971	TTHA0989		GGDEF domain protein	0.324	0.194	uni	CP002777	1002	743	fig|762633.3.peg.1002	Ththe16_1009		GGDEF domain protein	0.335	0.194	uni	CP003252	1030	743	fig|798128.4.peg.1030	TtJL18_1056		hypothetical protein	0.335	0.194	uni
ATNI01000007	33	41	fig|570924.3.peg.33			hypothetical protein	916	1041	-
ATNI01000007	34	82	fig|570924.3.peg.34	TNMX_00190		hypothetical protein	1083	1331	+										uni	NC_006462	2156	80	fig|300852.9.peg.2156	TTHB204		hypothetical protein	0.406	0.85	bi	CP002777	155	81	fig|762633.3.peg.155	Ththe16_0152		hypothetical protein	0.667	0.988	bi	CP003252	155	81	fig|798128.4.peg.155	TtJL18_0164		hypothetical protein	0.667	0.988	bi
ATNI01000007	35	144	fig|570924.3.peg.35	TNMX_00195		hypothetical protein	1328	1762	+										uni	NC_006462	2155	151	fig|300852.9.peg.2155	TTHB203		hypothetical protein	0.476	0.768	bi	CP002777	156	135	fig|762633.3.peg.156	Ththe16_0153		hypothetical protein	0.57	0.985	bi	CP003252	156	135	fig|798128.4.peg.156	TtJL18_0165		hypothetical protein	0.57	0.985	bi
ATNI01000007	36	61	fig|570924.3.peg.36	TNMX_00200		AbrB family transcriptional regulator	1815	2000	+																				uni	CP002777	155	81	fig|762633.3.peg.155	Ththe16_0152		hypothetical protein	0.524	0.765	uni	CP003252	155	81	fig|798128.4.peg.155	TtJL18_0164		hypothetical protein	0.524	0.765	uni
ATNI01000007	37	41	fig|570924.3.peg.37	TNMX_00205		Death on curing protein, Doc toxin	2121	2246	-
ATNI01000007	38	44	fig|570924.3.peg.38			hypothetical protein	2321	2455	+
ATNI01000008	39	1009	fig|570924.3.peg.39	TNMX_00210		hypothetical protein	43	3072	+	bi	NC_005835	420	682	fig|262724.6.peg.420	TTC0422	Sensory transduction histidine kinase	0.453	0.717	uni	NC_006461	971	743	fig|300852.9.peg.971	TTHA0989		GGDEF domain protein	0.301	0.433	bi	CP002777	777	197	fig|762633.3.peg.777			Sensory transduction histidine kinase	0.534	0.619	uni	CP003252	1030	743	fig|798128.4.peg.1030	TtJL18_1056		hypothetical protein	0.307	0.433	uni
ATNI01000008	40	155	fig|570924.3.peg.40	TNMX_00215		D-tyrosyl-tRNA(Tyr) deacylase (EC 3.6.1.n1)	3059	3526	-	bi	NC_005835	581	149	fig|262724.6.peg.581	TTC0583	D-tyrosyl-tRNA(Tyr) deacylase (EC 3.6.1.n1)	0.842	0.993	bi	NC_006461	931	152	fig|300852.9.peg.931	TTHA0949		D-tyrosyl-tRNA(Tyr) deacylase (EC 3.6.1.n1)	0.852	0.993	bi	CP002777	936	149	fig|762633.3.peg.936	Ththe16_0940		D-tyrosyl-tRNA(Tyr) deacylase (EC 3.6.1.n1)	0.882	0.993	bi	CP003252	1083	149	fig|798128.4.peg.1083	TtJL18_1108		D-tyrosyl-tRNA(Tyr) deacylase (EC 3.6.1.n1)	0.882	0.993	bi
ATNI01000008	41	271	fig|570924.3.peg.41	TNMX_00220		Hypothetical protein DUF194, DegV family	3530	4345	-	bi	NC_005835	582	274	fig|262724.6.peg.582	TTC0584	Hypothetical protein DUF194, DegV family	0.744	0.982	bi	NC_006461	932	274	fig|300852.9.peg.932	TTHA0950		Hypothetical protein DUF194, DegV family	0.745	0.985	bi	CP002777	937	274	fig|762633.3.peg.937	Ththe16_0941		Hypothetical protein DUF194, DegV family	0.733	0.982	bi	CP003252	1082	274	fig|798128.4.peg.1082	TtJL18_1107		Hypothetical protein DUF194, DegV family	0.741	0.982	bi
ATNI01000008	42	280	fig|570924.3.peg.42	TNMX_00225		Hypothetical protein DUF194, DegV family	4356	5198	-	bi	NC_005835	583	280	fig|262724.6.peg.583	TTC0585	Hypothetical protein DUF194, DegV family	0.793	0.996	bi	NC_006461	933	280	fig|300852.9.peg.933	TTHA0951		Hypothetical protein DUF194, DegV family	0.789	0.996	bi	CP002777	938	283	fig|762633.3.peg.938	Ththe16_0942		Hypothetical protein DUF194, DegV family	0.804	0.986	bi	CP003252	1081	280	fig|798128.4.peg.1081	TtJL18_1106		Hypothetical protein DUF194, DegV family	0.804	0.996	bi
ATNI01000008	43	521	fig|570924.3.peg.43	TNMX_00230		D-3-phosphoglycerate dehydrogenase (EC 1.1.1.95)	5298	6863	+	bi	NC_005835	584	521	fig|262724.6.peg.584	TTC0586	D-3-phosphoglycerate dehydrogenase (EC 1.1.1.95)	0.916	0.998	bi	NC_006461	934	533	fig|300852.9.peg.934	TTHA0952		D-3-phosphoglycerate dehydrogenase (EC 1.1.1.95)	0.916	0.976	bi	CP002777	939	533	fig|762633.3.peg.939	Ththe16_0943		D-3-phosphoglycerate dehydrogenase (EC 1.1.1.95)	0.919	0.976	bi	CP003252	1080	533	fig|798128.4.peg.1080	TtJL18_1105		D-3-phosphoglycerate dehydrogenase (EC 1.1.1.95)	0.917	0.976	bi
ATNI01000008	44	143	fig|570924.3.peg.44	TNMX_00235		hypothetical protein	6982	7413	-
ATNI01000008	45	456	fig|570924.3.peg.45	TNMX_00240		hypothetical protein	7423	8793	-	bi	NC_005835	588	457	fig|262724.6.peg.588	TTC0590	hypothetical protein	0.767	0.989	bi	NC_006461	938	457	fig|300852.9.peg.938	TTHA0956		hypothetical protein	0.764	0.989	bi	CP002777	948	457	fig|762633.3.peg.948	Ththe16_0952		hypothetical protein	0.762	0.989	bi	CP003252	1071	457	fig|798128.4.peg.1071	TtJL18_1096		hypothetical protein	0.762	0.989	bi
ATNI01000008	46	296	fig|570924.3.peg.46	TNMX_00245		4-hydroxy-tetrahydrodipicolinate synthase (EC 4.3.3.7)	8944	9834	+	bi	NC_005835	589	282	fig|262724.6.peg.589	TTC0591	4-hydroxy-tetrahydrodipicolinate synthase (EC 4.3.3.7)	0.881	0.982	bi	NC_006461	939	282	fig|300852.9.peg.939	TTHA0957		4-hydroxy-tetrahydrodipicolinate synthase (EC 4.3.3.7)	0.881	0.982	bi	CP002777	949	282	fig|762633.3.peg.949	Ththe16_0953		4-hydroxy-tetrahydrodipicolinate synthase (EC 4.3.3.7)	0.888	0.982	bi	CP003252	1070	299	fig|798128.4.peg.1070	TtJL18_1095		4-hydroxy-tetrahydrodipicolinate synthase (EC 4.3.3.7)	0.888	0.983	bi
ATNI01000008	47	256	fig|570924.3.peg.47	TNMX_00250		5-carboxymethyl-2-oxo-hex-3- ene-1,7-dioate decarboxylase (EC 4.1.1.68) / 2-hydroxyhepta-2,4-diene-1,7-dioate isomerase (EC 5.3.3.-)	9831	10601	+	bi	NC_005835	590	246	fig|262724.6.peg.590	TTC0592	5-carboxymethyl-2-oxo-hex-3- ene-1,7-dioate decarboxylase (EC 4.1.1.68) / 2-hydroxyhepta-2,4-diene-1,7-dioate isomerase (EC 5.3.3.-)	0.851	0.992	bi	NC_006461	940	246	fig|300852.9.peg.940	TTHA0958		5-carboxymethyl-2-oxo-hex-3- ene-1,7-dioate decarboxylase (EC 4.1.1.68) / 2-hydroxyhepta-2,4-diene-1,7-dioate isomerase (EC 5.3.3.-)	0.851	0.992	bi	CP002777	950	246	fig|762633.3.peg.950	Ththe16_0954		5-carboxymethyl-2-oxo-hex-3- ene-1,7-dioate decarboxylase (EC 4.1.1.68) / 2-hydroxyhepta-2,4-diene-1,7-dioate isomerase (EC 5.3.3.-)	0.859	0.992	bi	CP003252	1069	246	fig|798128.4.peg.1069	TtJL18_1094		5-carboxymethyl-2-oxo-hex-3- ene-1,7-dioate decarboxylase (EC 4.1.1.68) / 2-hydroxyhepta-2,4-diene-1,7-dioate isomerase (EC 5.3.3.-)	0.851	0.992	bi
ATNI01000008	48	516	fig|570924.3.peg.48	TNMX_00255		5-carboxymethyl-2-hydroxymuconate semialdehyde dehydrogenase (EC 1.2.1.60)	10598	12148	+	bi	NC_005835	591	515	fig|262724.6.peg.591	TTC0593	5-carboxymethyl-2-hydroxymuconate semialdehyde dehydrogenase (EC 1.2.1.60)	0.88	0.998	bi	NC_006461	941	515	fig|300852.9.peg.941	TTHA0959		5-carboxymethyl-2-hydroxymuconate semialdehyde dehydrogenase (EC 1.2.1.60)	0.88	0.998	bi	CP002777	951	518	fig|762633.3.peg.951	Ththe16_0955		5-carboxymethyl-2-hydroxymuconate semialdehyde dehydrogenase (EC 1.2.1.60)	0.885	0.992	bi	CP003252	1068	518	fig|798128.4.peg.1068	TtJL18_1093		5-carboxymethyl-2-hydroxymuconate semialdehyde dehydrogenase (EC 1.2.1.60)	0.874	0.992	bi
ATNI01000008	49	483	fig|570924.3.peg.49	TNMX_00260		4-hydroxyphenylacetate 3-monooxygenase (EC 1.14.14.9)	12153	13604	+	bi	NC_005835	592	481	fig|262724.6.peg.592	TTC0594	4-hydroxyphenylacetate 3-monooxygenase (EC 1.14.14.9)	0.917	0.998	bi	NC_006461	942	481	fig|300852.9.peg.942	TTHA0960		4-hydroxyphenylacetate 3-monooxygenase (EC 1.14.14.9)	0.917	0.998	bi	CP002777	952	483	fig|762633.3.peg.952	Ththe16_0956		4-hydroxyphenylacetate 3-monooxygenase (EC 1.14.14.9)	0.928	0.998	bi	CP003252	1067	483	fig|798128.4.peg.1067	TtJL18_1092		4-hydroxyphenylacetate 3-monooxygenase (EC 1.14.14.9)	0.932	0.998	bi
ATNI01000008	50	167	fig|570924.3.peg.50	TNMX_00265		NADH-FMN oxidoreductase	13601	14104	+	bi	NC_005835	593	149	fig|262724.6.peg.593	TTC0595	NADH-FMN oxidoreductase	0.799	0.993	bi	NC_006461	943	149	fig|300852.9.peg.943	TTHA0961		NADH-FMN oxidoreductase	0.792	0.993	bi	CP002777	953	149	fig|762633.3.peg.953	Ththe16_0957		NADH-FMN oxidoreductase	0.785	0.993	bi	CP003252	1066	149	fig|798128.4.peg.1066	TtJL18_1091		NADH-FMN oxidoreductase	0.785	0.993	bi
ATNI01000008	51	318	fig|570924.3.peg.51	TNMX_00270		3,4-dihydroxyphenylacetate 2,3-dioxygenase (EC 1.13.11.15)	14092	15048	+	bi	NC_005835	594	319	fig|262724.6.peg.594	TTC0596	3,4-dihydroxyphenylacetate 2,3-dioxygenase (EC 1.13.11.15)	0.834	0.997	bi	NC_006461	944	319	fig|300852.9.peg.944	TTHA0962		3,4-dihydroxyphenylacetate 2,3-dioxygenase (EC 1.13.11.15)	0.834	0.997	bi	CP002777	954	319	fig|762633.3.peg.954	Ththe16_0958		3,4-dihydroxyphenylacetate 2,3-dioxygenase (EC 1.13.11.15)	0.828	0.997	bi	CP003252	1065	319	fig|798128.4.peg.1065	TtJL18_1090		3,4-dihydroxyphenylacetate 2,3-dioxygenase (EC 1.13.11.15)	0.837	0.997	bi
ATNI01000008	52	390	fig|570924.3.peg.52	TNMX_00275		Branched-chain amino acid ABC transporter, amino acid-binding protein (TC 3.A.1.4.1)	15166	16338	+	bi	NC_005835	595	378	fig|262724.6.peg.595	TTC0597	Branched-chain amino acid ABC transporter, amino acid-binding protein (TC 3.A.1.4.1)	0.892	0.997	uni	NC_006461	1308	372	fig|300852.9.peg.1308	TTHA1330		Branched-chain amino acid ABC transporter, amino acid-binding protein (TC 3.A.1.4.1)	0.256	0.812	bi	CP002777	955	390	fig|762633.3.peg.955	Ththe16_0959		Branched-chain amino acid ABC transporter, amino acid-binding protein (TC 3.A.1.4.1)	0.894	0.944	bi	CP003252	1064	390	fig|798128.4.peg.1064	TtJL18_1089		Branched-chain amino acid ABC transporter, amino acid-binding protein (TC 3.A.1.4.1)	0.905	0.944	uni
ATNI01000008	53	325	fig|570924.3.peg.53	TNMX_00280		High-affinity branched-chain amino acid transport system permease protein LivH (TC 3.A.1.4.1)	16342	17319	+	bi	NC_005835	596	325	fig|262724.6.peg.596	TTC0598	High-affinity branched-chain amino acid transport system permease protein LivH (TC 3.A.1.4.1)	0.862	0.997	uni	NC_006461	1309	322	fig|300852.9.peg.1309	TTHA1331		High-affinity branched-chain amino acid transport system permease protein LivH (TC 3.A.1.4.1)	0.381	0.314	bi	CP002777	956	334	fig|762633.3.peg.956	Ththe16_0960		High-affinity branched-chain amino acid transport system permease protein LivH (TC 3.A.1.4.1)	0.835	0.997	bi	CP003252	1063	325	fig|798128.4.peg.1063	TtJL18_1088		High-affinity branched-chain amino acid transport system permease protein LivH (TC 3.A.1.4.1)	0.858	0.997	uni
ATNI01000008	54	584	fig|570924.3.peg.54	TNMX_00285		Branched-chain amino acid transport system permease protein LivM (TC 3.A.1.4.1)	17319	19073	+	bi	NC_005835	597	585	fig|262724.6.peg.597	TTC0599	Branched-chain amino acid transport system permease protein LivM (TC 3.A.1.4.1)	0.796	0.995	bi	NC_006461	945	177	fig|300852.9.peg.945	TTHA0963		Branched-chain amino acid transport system permease protein LivM (TC 3.A.1.4.1)	0.77	0.757	bi	CP002777	957	585	fig|762633.3.peg.957	Ththe16_0961		Branched-chain amino acid transport system permease protein LivM (TC 3.A.1.4.1)	0.799	0.995	bi	CP003252	1062	585	fig|798128.4.peg.1062	TtJL18_1087		Branched-chain amino acid transport system permease protein LivM (TC 3.A.1.4.1)	0.801	0.995	bi
ATNI01000008	55	253	fig|570924.3.peg.55	TNMX_00290		Branched-chain amino acid transport ATP-binding protein LivF (TC 3.A.1.4.1)	19070	19831	+	bi	NC_005835	598	243	fig|262724.6.peg.598	TTC0600	Branched-chain amino acid transport ATP-binding protein LivF (TC 3.A.1.4.1)	0.787	0.979	uni	NC_006461	1312	237	fig|300852.9.peg.1312	TTHA1335		Branched-chain amino acid transport ATP-binding protein LivF (TC 3.A.1.4.1)	0.496	0.987	bi	CP002777	958	242	fig|762633.3.peg.958	Ththe16_0962		Branched-chain amino acid transport ATP-binding protein LivF (TC 3.A.1.4.1)	0.778	0.983	bi	CP003252	1061	243	fig|798128.4.peg.1061	TtJL18_1086		Branched-chain amino acid transport ATP-binding protein LivF (TC 3.A.1.4.1)	0.782	0.979	bi
ATNI01000008	56	151	fig|570924.3.peg.56	TNMX_00295		Acyl-coenzyme A thioesterase PaaD (Pse.pu.) (E. coli PaaI)	19835	20290	+	bi	NC_005835	599	136	fig|262724.6.peg.599	TTC0601	Acyl-coenzyme A thioesterase PaaD (Pse.pu.) (E. coli PaaI)	0.858	0.875	bi	NC_006461	947	136	fig|300852.9.peg.947	TTHA0965		Acyl-coenzyme A thioesterase PaaD (Pse.pu.) (E. coli PaaI)	0.867	0.875	bi	CP002777	959	134	fig|762633.3.peg.959	Ththe16_0963		Acyl-coenzyme A thioesterase PaaD (Pse.pu.) (E. coli PaaI)	0.837	0.91	bi	CP003252	1060	136	fig|798128.4.peg.1060	TtJL18_1085		Acyl-coenzyme A thioesterase PaaD (Pse.pu.) (E. coli PaaI)	0.85	0.875	bi
ATNI01000008	57	445	fig|570924.3.peg.57	TNMX_00300		Phenylacetate-coenzyme A ligase (EC 6.2.1.30)	20290	21627	+	bi	NC_005835	600	444	fig|262724.6.peg.600	TTC0602	Phenylacetate-coenzyme A ligase (EC 6.2.1.30)	0.899	0.998	bi	NC_006461	948	444	fig|300852.9.peg.948	TTHA0966		Phenylacetate-coenzyme A ligase (EC 6.2.1.30)	0.905	0.998	bi	CP002777	960	446	fig|762633.3.peg.960	Ththe16_0964		Phenylacetate-coenzyme A ligase (EC 6.2.1.30)	0.89	0.993	bi	CP003252	1059	444	fig|798128.4.peg.1059	TtJL18_1084		Phenylacetate-coenzyme A ligase (EC 6.2.1.30)	0.901	0.998	bi
ATNI01000008	58	140	fig|570924.3.peg.58	TNMX_00305		hypothetical protein	21630	22052	+	bi	NC_005835	601	141	fig|262724.6.peg.601	TTC0603	hypothetical protein	0.89	0.957	bi	NC_006461	949	141	fig|300852.9.peg.949	TTHA0967		hypothetical protein	0.89	0.957	bi	CP002777	961	140	fig|762633.3.peg.961	Ththe16_0965		hypothetical protein	0.898	0.971	bi	CP003252	1058	141	fig|798128.4.peg.1058	TtJL18_1083		hypothetical protein	0.89	0.957	bi
ATNI01000008	59	265	fig|570924.3.peg.59	TNMX_00310		Short-chain dehydrogenase	22150	22947	+	bi	NC_005835	299	264	fig|262724.6.peg.299	TTC0301	Short-chain dehydrogenase/reductase SDR	0.751	0.996	bi	NC_006461	654	264	fig|300852.9.peg.654	TTHA0660		Short-chain dehydrogenase/reductase SDR	0.751	0.996	bi	CP002777	963	266	fig|762633.3.peg.963	Ththe16_0966		Short-chain dehydrogenase/reductase SDR	0.762	0.989	uni	CP003252	1344	251	fig|798128.4.peg.1344	TtJL18_1377		D-beta-hydroxybutyrate dehydrogenase (EC 1.1.1.30)	0.307	0.721	uni
ATNI01000008	60	637	fig|570924.3.peg.60	TNMX_00315		Cobyric acid synthase (EC 6.3.5.10) / Adenosylcobinamide kinase (EC 2.7.1.156) / Adenosylcobinamide-phosphate guanylyltransferase (EC 2.7.7.62)	22944	24857	-	uni	NC_005835	63	206	fig|262724.6.peg.63	TTC0062	Imidazole glycerol phosphate synthase amidotransferase subunit (EC 2.4.2.-)	0.317	0.655	uni	NC_006462	2010	672	fig|300852.9.peg.2010	TTHB066		Cobyric acid synthase (EC 6.3.5.10) / Adenosylcobinamide kinase (EC 2.7.1.156) / Adenosylcobinamide-phosphate guanylyltransferase (EC 2.7.7.62)	0.762	0.951	uni	CP002778	2305	672	fig|762633.3.peg.2305	Ththe16_2303		Cobyric acid synthase (EC 6.3.5.10) / Adenosylcobinamide kinase (EC 2.7.1.156) / Adenosylcobinamide-phosphate guanylyltransferase (EC 2.7.7.62)	0.762	0.951	uni	CP003253	2173	672	fig|798128.4.peg.2173	TtJL18_2237		Cobyric acid synthase (EC 6.3.5.10) / Adenosylcobinamide kinase (EC 2.7.1.156) / Adenosylcobinamide-phosphate guanylyltransferase (EC 2.7.7.62)	0.766	0.951	uni
ATNI01000008	61	331	fig|570924.3.peg.61	TNMX_00320		L-threonine 3-O-phosphate decarboxylase (EC 4.1.1.81)	25038	26033	-	uni	NC_005835	1954	385	fig|262724.6.peg.1954	TTC1960	Biosynthetic Aromatic amino acid aminotransferase alpha (EC 2.6.1.57) @ Aspartate aminotransferase (EC 2.6.1.1)	0.33	0.595	uni	NC_006462	2009	332	fig|300852.9.peg.2009	TTHB065		L-threonine 3-O-phosphate decarboxylase (EC 4.1.1.81)	0.829	0.946	uni	CP002778	2308	332	fig|762633.3.peg.2308	Ththe16_2306		L-threonine 3-O-phosphate decarboxylase (EC 4.1.1.81)	0.835	0.946	uni	CP003253	2170	332	fig|798128.4.peg.2170	TtJL18_2234		L-threonine 3-O-phosphate decarboxylase (EC 4.1.1.81)	0.835	0.946	uni
ATNI01000008	62	379	fig|570924.3.peg.62	TNMX_00325		Permeases of the major facilitator superfamily	26081	27220	-	bi	NC_005835	300	399	fig|262724.6.peg.300	TTC0302	Permeases of the major facilitator superfamily	0.799	0.945	bi	NC_006461	655	399	fig|300852.9.peg.655	TTHA0661		Permeases of the major facilitator superfamily	0.796	0.945	bi	CP002777	664	399	fig|762633.3.peg.664	Ththe16_0665		Permeases of the major facilitator superfamily	0.802	0.945											bi
ATNI01000008	63	862	fig|570924.3.peg.63	TNMX_00330		Pyruvate,phosphate dikinase (EC 2.7.9.1)	27347	29935	+	bi	NC_005835	302	865	fig|262724.6.peg.302	TTC0304	Pyruvate,phosphate dikinase (EC 2.7.9.1)	0.857	0.986	bi	NC_006461	657	865	fig|300852.9.peg.657	TTHA0663		Pyruvate,phosphate dikinase (EC 2.7.9.1)	0.852	0.986	uni	CP002777	1506	797	fig|762633.3.peg.1506	Ththe16_1519		Phosphoenolpyruvate synthase (EC 2.7.9.2)	0.283	0.768	uni	CP003252	527	797	fig|798128.4.peg.527	TtJL18_0544		Phosphoenolpyruvate synthase (EC 2.7.9.2)	0.284	0.902	bi
ATNI01000008	64	250	fig|570924.3.peg.64	TNMX_00335		Lactam utilization protein LamB	30090	30842	-										bi	NC_006462	2147	256	fig|300852.9.peg.2147	TTHB195		Lactam utilization protein LamB	0.875	0.965	bi	CP002778	2147	250	fig|762633.3.peg.2147	Ththe16_2151		Lactam utilization protein LamB	0.888	0.996	bi	CP003253	2033	250	fig|798128.4.peg.2033	TtJL18_2100		Lactam utilization protein LamB	0.88	0.996	bi
ATNI01000008	65	362	fig|570924.3.peg.65	TNMX_00340		N-acetylglucosamine-6-phosphate deacetylase (EC 3.5.1.25)	30982	32070	-																				uni	CP002778	2303	355	fig|762633.3.peg.2303	Ththe16_2301		N-acetylglucosamine-6-phosphate deacetylase (EC 3.5.1.25)	0.755	0.992	uni	CP003253	2175	355	fig|798128.4.peg.2175	TtJL18_2239		N-acetylglucosamine-6-phosphate deacetylase (EC 3.5.1.25)	0.74	0.989
ATNI01000008	66	720	fig|570924.3.peg.66	TNMX_00345		Maltodextrin glucosidase (EC 3.2.1.20)	32344	34506	+	uni	NC_005835	1191	424	fig|262724.6.peg.1191	TTC1198	Neopullulanase (EC 3.2.1.135)	0.415	0.847	uni	NC_006461	1534	424	fig|300852.9.peg.1534	TTHA1563		Maltodextrin glucosidase (EC 3.2.1.20)	0.409	0.847	uni	CP002777	1571	475	fig|762633.3.peg.1571	Ththe16_1581		Maltodextrin glucosidase (EC 3.2.1.20)	0.385	0.869	uni	CP003252	466	475	fig|798128.4.peg.466	TtJL18_0480		Maltodextrin glucosidase (EC 3.2.1.20)	0.394	0.869	uni
ATNI01000008	67	313	fig|570924.3.peg.67	TNMX_00350		hypothetical protein	34761	35702	+	uni	NC_005835	1671	365	fig|262724.6.peg.1671	TTC1674	Permease	0.34	0.501	uni	NC_006461	309	365	fig|300852.9.peg.309	TTHA0309		Permease	0.374	0.373	uni	CP002777	71	365	fig|762633.3.peg.71	Ththe16_0071		Permease	0.34	0.501	uni	CP003252	71	365	fig|798128.4.peg.71	TtJL18_0075		Permease	0.362	0.463	uni
ATNI01000008	68	623	fig|570924.3.peg.68	TNMX_00355		putative membrane protein	35699	37570	-
ATNI01000008	69	289	fig|570924.3.peg.69	TNMX_00360		Adenosylcobinamide-phosphate synthase (EC 6.3.1.10)	37672	38541	-										uni	NC_006462	2006	282	fig|300852.9.peg.2006	TTHB062		Adenosylcobinamide-phosphate synthase (EC 6.3.1.10)	0.791	0.922	uni	CP002778	2311	282	fig|762633.3.peg.2311	Ththe16_2309		Adenosylcobinamide-phosphate synthase (EC 6.3.1.10)	0.795	0.922	uni	CP003253	2167	282	fig|798128.4.peg.2167	TtJL18_2231		Adenosylcobinamide-phosphate synthase (EC 6.3.1.10)	0.773	0.876	uni
ATNI01000008	70	172	fig|570924.3.peg.70	TNMX_00365		Alpha-ribazole-5'-phosphate phosphatase (EC 3.1.3.73)	38538	39056	-	uni	NC_005835	1615	210	fig|262724.6.peg.1615	TTC1618	Phosphoglycerate mutase family protein	0.397	0.714	uni	NC_006462	1993	177	fig|300852.9.peg.1993	TTHB049		Alpha-ribazole-5'-phosphate phosphatase (EC 3.1.3.73)	0.815	0.944	uni	CP002778	2324	177	fig|762633.3.peg.2324	Ththe16_2322		Alpha-ribazole-5'-phosphate phosphatase (EC 3.1.3.73)	0.805	0.949	uni	CP003253	2154	177	fig|798128.4.peg.2154	TtJL18_2218		Alpha-ribazole-5'-phosphate phosphatase (EC 3.1.3.73)	0.815	0.944	uni
ATNI01000008	71	324	fig|570924.3.peg.71	TNMX_00370		Nicotinate-nucleotide--dimethylbenzimidazole phosphoribosyltransferase (EC 2.4.2.21)	39122	40096	+										uni	NC_006462	1992	335	fig|300852.9.peg.1992	TTHB048		Nicotinate-nucleotide--dimethylbenzimidazole phosphoribosyltransferase (EC 2.4.2.21)	0.854	0.955	uni	CP002778	2325	336	fig|762633.3.peg.2325	Ththe16_2323		Nicotinate-nucleotide--dimethylbenzimidazole phosphoribosyltransferase (EC 2.4.2.21)	0.85	0.952	uni	CP003253	2153	335	fig|798128.4.peg.2153	TtJL18_2217		Nicotinate-nucleotide--dimethylbenzimidazole phosphoribosyltransferase (EC 2.4.2.21)	0.85	0.955	uni
ATNI01000008	72	231	fig|570924.3.peg.72	TNMX_00375		Cobalamin synthase (EC 2.7.8.26)	40100	40795	+										uni	NC_006462	1990	240	fig|300852.9.peg.1990	TTHB046		Cobalamin synthase (EC 2.7.8.26)	0.794	0.825	uni	CP002778	2327	240	fig|762633.3.peg.2327	Ththe16_2325		Cobalamin synthase (EC 2.7.8.26)	0.789	0.825	uni	CP003253	2151	240	fig|798128.4.peg.2151	TtJL18_2215		Cobalamin synthase (EC 2.7.8.26)	0.794	0.825	uni
ATNI01000008	73	187	fig|570924.3.peg.73	TNMX_00380		Cob(I)alamin adenosyltransferase (EC 2.5.1.17) @ Cob(I)alamin adenosyltransferase (EC 2.5.1.17), clustered with cobalamin synthesis	40774	41337	+										uni	NC_006462	1988	187	fig|300852.9.peg.1988	TTHB044		Cob(I)alamin adenosyltransferase (EC 2.5.1.17) @ Cob(I)alamin adenosyltransferase (EC 2.5.1.17), clustered with cobalamin synthesis	0.829	0.995	uni	CP002778	2329	187	fig|762633.3.peg.2329	Ththe16_2327		Cob(I)alamin adenosyltransferase (EC 2.5.1.17) @ Cob(I)alamin adenosyltransferase (EC 2.5.1.17), clustered with cobalamin synthesis	0.834	0.995	uni	CP003253	2149	187	fig|798128.4.peg.2149	TtJL18_2213		Cob(I)alamin adenosyltransferase (EC 2.5.1.17) @ Cob(I)alamin adenosyltransferase (EC 2.5.1.17), clustered with cobalamin synthesis	0.84	0.995	uni
ATNI01000008	74	658	fig|570924.3.peg.74	TNMX_00385		Cobyric acid synthase (EC 6.3.5.10) / Adenosylcobinamide kinase (EC 2.7.1.156) / Adenosylcobinamide-phosphate guanylyltransferase (EC 2.7.7.62)	41334	43310	-										uni	NC_006462	2010	672	fig|300852.9.peg.2010	TTHB066		Cobyric acid synthase (EC 6.3.5.10) / Adenosylcobinamide kinase (EC 2.7.1.156) / Adenosylcobinamide-phosphate guanylyltransferase (EC 2.7.7.62)	0.755	0.951	uni	CP002778	2305	672	fig|762633.3.peg.2305	Ththe16_2303		Cobyric acid synthase (EC 6.3.5.10) / Adenosylcobinamide kinase (EC 2.7.1.156) / Adenosylcobinamide-phosphate guanylyltransferase (EC 2.7.7.62)	0.755	0.951	uni	CP003253	2173	672	fig|798128.4.peg.2173	TtJL18_2237		Cobyric acid synthase (EC 6.3.5.10) / Adenosylcobinamide kinase (EC 2.7.1.156) / Adenosylcobinamide-phosphate guanylyltransferase (EC 2.7.7.62)	0.756	0.951	uni
ATNI01000008	75	198	fig|570924.3.peg.75	TNMX_00395		Nitrate ABC transporter, ATP-binding protein	43662	44258	-	uni	NC_005835	418	248	fig|262724.6.peg.418	TTC0420	ABC transporter ATP-binding protein (taurine)	0.384	0.597	uni	NC_006461	1600	350	fig|300852.9.peg.1600	TTHA1630		Ferric iron ABC transporter, ATP-binding protein	0.415	0.406	uni	CP002778	2140	257	fig|762633.3.peg.2140	Ththe16_2144		ABC-type nitrate/sulfonate/bicarbonate transport system, ATPase component	0.389	0.658	uni	CP003253	2040	257	fig|798128.4.peg.2040	TtJL18_2107		ABC-type nitrate/sulfonate/bicarbonate transport system, ATPase component	0.389	0.658	uni
ATNI01000010	76	106	fig|570924.3.peg.76	TNMX_00410		Transcriptional regulator	185	505	+	uni	NC_005835	351	123	fig|262724.6.peg.351	TTC0353	Cadmium efflux system accessory protein	0.411	0.447	bi	NC_006462	2074	112	fig|300852.9.peg.2074	TTHB130		Transcriptional regulator	0.854	0.848	bi	CP002778	2240	112	fig|762633.3.peg.2240	Ththe16_2238		Transcriptional regulator	0.833	0.848											bi
ATNI01000011	77	383	fig|570924.3.peg.77	TNMX_00430		hypothetical protein	1060	2211	-										bi	NC_006463	2207	417	fig|300852.9.peg.2207	TTHC001		RepA protein	0.538	0.861																					bi
ATNI01000011	78	141	fig|570924.3.peg.78	TNMX_00435		hypothetical protein	2329	2754	-										bi	NC_006463	2220	145	fig|300852.9.peg.2220	TTHC014		hypothetical protein	0.707	0.952																					bi
ATNI01000011	79	89	fig|570924.3.peg.79	TNMX_00440		mRNA interferase RelE	2933	3202	-										bi	NC_006463	2219	89	fig|300852.9.peg.2219	TTHC013		mRNA interferase RelE	0.933	0.989																					bi
ATNI01000011	80	67	fig|570924.3.peg.80	TNMX_00445		RelB/StbD replicon stabilization protein (antitoxin to RelE/StbE)	3186	3389	-										bi	NC_006463	2218	70	fig|300852.9.peg.2218	TTHC012		RelB/StbD replicon stabilization protein (antitoxin to RelE/StbE)	0.896	0.943																					bi
ATNI01000012	81	144	fig|570924.3.peg.81	TNMX_00460		Cell division protein MraZ	571	1005	+	bi	NC_005835	707	144	fig|262724.6.peg.707	TTC0710	Cell division protein MraZ	0.903	0.993	bi	NC_006461	1055	144	fig|300852.9.peg.1055	TTHA1075		Cell division protein MraZ	0.903	0.993	bi	CP002777	1077	144	fig|762633.3.peg.1077	Ththe16_1085		Cell division protein MraZ	0.903	0.993	bi	CP003252	959	144	fig|798128.4.peg.959	TtJL18_0985		Cell division protein MraZ	0.903	0.993	bi
ATNI01000012	82	286	fig|570924.3.peg.82	TNMX_00465		16S rRNA (cytosine(1402)-N(4))-methyltransferase EC 2.1.1.199)	1012	1872	+	bi	NC_005835	708	285	fig|262724.6.peg.708	TTC0711	16S rRNA (cytosine(1402)-N(4))-methyltransferase EC 2.1.1.199)	0.763	0.972	bi	NC_006461	1056	285	fig|300852.9.peg.1056	TTHA1076		16S rRNA (cytosine(1402)-N(4))-methyltransferase EC 2.1.1.199)	0.766	0.972	bi	CP002777	1078	285	fig|762633.3.peg.1078	Ththe16_1086		16S rRNA (cytosine(1402)-N(4))-methyltransferase EC 2.1.1.199)	0.763	0.972	bi	CP003252	958	285	fig|798128.4.peg.958	TtJL18_0984		16S rRNA (cytosine(1402)-N(4))-methyltransferase EC 2.1.1.199)	0.766	0.972	bi
ATNI01000012	83	87	fig|570924.3.peg.83	TNMX_00470		FIG01181187: hypothetical protein	1872	2135	+	bi	NC_005835	709	81	fig|262724.6.peg.709	TTC0712	Cell division protein FtsL	0.525	0.975	bi	NC_006461	1057	81	fig|300852.9.peg.1057	TTHA1077		Cell division protein FtsL	0.525	0.975	bi	CP002777	1079	81	fig|762633.3.peg.1079	Ththe16_1087		Cell division protein FtsL	0.5	0.975	bi	CP003252	957	81	fig|798128.4.peg.957	TtJL18_0983		Cell division protein FtsL	0.512	0.975	bi
ATNI01000012	84	439	fig|570924.3.peg.84	TNMX_00475		Cell division protein FtsI [Peptidoglycan synthetase] (EC 2.4.1.129)	2132	3451	+	bi	NC_005835	710	439	fig|262724.6.peg.710	TTC0713	Cell division protein FtsI [Peptidoglycan synthetase] (EC 2.4.1.129)	0.699	0.998	bi	NC_006461	1058	439	fig|300852.9.peg.1058	TTHA1078		Cell division protein FtsI [Peptidoglycan synthetase] (EC 2.4.1.129)	0.699	0.998	bi	CP002777	1080	439	fig|762633.3.peg.1080	Ththe16_1088		Cell division protein FtsI [Peptidoglycan synthetase] (EC 2.4.1.129)	0.697	0.998	bi	CP003252	956	439	fig|798128.4.peg.956	TtJL18_0982		Cell division protein FtsI [Peptidoglycan synthetase] (EC 2.4.1.129)	0.699	0.998	bi
ATNI01000012	85	428	fig|570924.3.peg.85	TNMX_00480		UDP-N-acetylmuramoyl-tripeptide--D-alanyl-D-alanine ligase (EC 6.3.2.10)	3459	4745	+	bi	NC_005835	711	417	fig|262724.6.peg.711	TTC0714	UDP-N-acetylmuramoyl-tripeptide--D-alanyl-D-alanine ligase (EC 6.3.2.10)	0.73	0.988	bi	NC_006461	1059	402	fig|300852.9.peg.1059	TTHA1079		UDP-N-acetylmuramoyl-tripeptide--D-alanyl-D-alanine ligase (EC 6.3.2.10)	0.728	0.988	bi	CP002777	1081	402	fig|762633.3.peg.1081	Ththe16_1089		UDP-N-acetylmuramoyl-tripeptide--D-alanyl-D-alanine ligase (EC 6.3.2.10)	0.728	0.988	bi	CP003252	955	402	fig|798128.4.peg.955	TtJL18_0981		UDP-N-acetylmuramoyl-tripeptide--D-alanyl-D-alanine ligase (EC 6.3.2.10)	0.728	0.988	bi
ATNI01000012	86	235	fig|570924.3.peg.86	TNMX_00485		hypothetical protein	4733	5440	+	bi	NC_005835	712	232	fig|262724.6.peg.712	TTC0715	hypothetical protein	0.58	0.905	bi	NC_006461	1060	232	fig|300852.9.peg.1060	TTHA1080		hypothetical protein	0.575	0.905	bi	CP002777	1082	232	fig|762633.3.peg.1082	Ththe16_1090		hypothetical protein	0.575	0.905	bi	CP003252	954	232	fig|798128.4.peg.954	TtJL18_0980		hypothetical protein	0.575	0.905	bi
ATNI01000012	87	285	fig|570924.3.peg.87	TNMX_00490		Phospho-N-acetylmuramoyl-pentapeptide-transferase (EC 2.7.8.13)	5431	6288	+	bi	NC_005835	713	239	fig|262724.6.peg.713	TTC0716	Phospho-N-acetylmuramoyl-pentapeptide-transferase (EC 2.7.8.13)	0.803	0.996	bi	NC_006461	1061	285	fig|300852.9.peg.1061	TTHA1081		Phospho-N-acetylmuramoyl-pentapeptide-transferase (EC 2.7.8.13)	0.777	0.989	bi	CP002777	1083	285	fig|762633.3.peg.1083	Ththe16_1091		Phospho-N-acetylmuramoyl-pentapeptide-transferase (EC 2.7.8.13)	0.775	0.986	bi	CP003252	953	285	fig|798128.4.peg.953	TtJL18_0979		Phospho-N-acetylmuramoyl-pentapeptide-transferase (EC 2.7.8.13)	0.778	0.986	bi
ATNI01000012	88	417	fig|570924.3.peg.88	TNMX_00495		UDP-N-acetylmuramoylalanine--D-glutamate ligase (EC 6.3.2.9)	6285	7538	+	bi	NC_005835	714	417	fig|262724.6.peg.714	TTC0717	UDP-N-acetylmuramoylalanine--D-glutamate ligase (EC 6.3.2.9)	0.815	0.998	bi	NC_006461	1062	417	fig|300852.9.peg.1062	TTHA1082		UDP-N-acetylmuramoylalanine--D-glutamate ligase (EC 6.3.2.9)	0.815	0.998	bi	CP002777	1084	417	fig|762633.3.peg.1084	Ththe16_1092		UDP-N-acetylmuramoylalanine--D-glutamate ligase (EC 6.3.2.9)	0.811	0.998	bi	CP003252	952	417	fig|798128.4.peg.952	TtJL18_0978		UDP-N-acetylmuramoylalanine--D-glutamate ligase (EC 6.3.2.9)	0.81	0.995	bi
ATNI01000012	89	352	fig|570924.3.peg.89	TNMX_00500		Cell division protein FtsW	7517	8575	+	bi	NC_005835	715	353	fig|262724.6.peg.715	TTC0718	Cell division protein FtsW	0.701	0.992	bi	NC_006461	1063	292	fig|300852.9.peg.1063	TTHA1083		Cell division protein FtsW	0.718	0.945	bi	CP002777	1085	353	fig|762633.3.peg.1085	Ththe16_1093		Cell division protein FtsW	0.698	0.992	bi	CP003252	951	353	fig|798128.4.peg.951	TtJL18_0977		Cell division protein FtsW	0.692	0.992	bi
ATNI01000012	90	339	fig|570924.3.peg.90	TNMX_00505		UDP-N-acetylglucosamine--N-acetylmuramyl-(pentapeptide) pyrophosphoryl-undecaprenol N-acetylglucosamine transferase (EC 2.4.1.227)	8563	9582	+	bi	NC_005835	716	339	fig|262724.6.peg.716	TTC0719	UDP-N-acetylglucosamine--N-acetylmuramyl-(pentapeptide) pyrophosphoryl-undecaprenol N-acetylglucosamine transferase (EC 2.4.1.227)	0.74	0.997	bi	NC_006461	1064	268	fig|300852.9.peg.1064	TTHA1084	murG	UDP-N-acetylglucosamine--N-acetylmuramyl-(pentapeptide) pyrophosphoryl-undecaprenol N-acetylglucosamine transferase (EC 2.4.1.227)	0.716	0.996	bi	CP002777	1086	339	fig|762633.3.peg.1086	Ththe16_1094		UDP-N-acetylglucosamine--N-acetylmuramyl-(pentapeptide) pyrophosphoryl-undecaprenol N-acetylglucosamine transferase (EC 2.4.1.227)	0.735	0.997	bi	CP003252	950	339	fig|798128.4.peg.950	TtJL18_0976		UDP-N-acetylglucosamine--N-acetylmuramyl-(pentapeptide) pyrophosphoryl-undecaprenol N-acetylglucosamine transferase (EC 2.4.1.227)	0.737	0.997	bi
ATNI01000012	91	446	fig|570924.3.peg.91	TNMX_00510		UDP-N-acetylmuramate--alanine ligase (EC 6.3.2.8)	9579	10919	+	bi	NC_005835	717	446	fig|262724.6.peg.717	TTC0720	UDP-N-acetylmuramate--alanine ligase (EC 6.3.2.8)	0.744	0.998	bi	NC_006461	1065	446	fig|300852.9.peg.1065	TTHA1085		UDP-N-acetylmuramate--alanine ligase (EC 6.3.2.8)	0.744	0.998	bi	CP002777	1087	446	fig|762633.3.peg.1087	Ththe16_1095		UDP-N-acetylmuramate--alanine ligase (EC 6.3.2.8)	0.749	0.998	bi	CP003252	949	446	fig|798128.4.peg.949	TtJL18_0975		UDP-N-acetylmuramate--alanine ligase (EC 6.3.2.8)	0.74	0.998	bi
ATNI01000012	92	265	fig|570924.3.peg.92	TNMX_00515		UDP-N-acetylenolpyruvoylglucosamine reductase (EC 1.3.1.98)	10909	11706	+	bi	NC_005835	718	260	fig|262724.6.peg.718	TTC0721	UDP-N-acetylenolpyruvoylglucosamine reductase (EC 1.3.1.98)	0.892	0.996	bi	NC_006461	1066	260	fig|300852.9.peg.1066	TTHA1086		UDP-N-acetylenolpyruvoylglucosamine reductase (EC 1.3.1.98)	0.892	0.996	bi	CP002777	1088	260	fig|762633.3.peg.1088	Ththe16_1096		UDP-N-acetylenolpyruvoylglucosamine reductase (EC 1.3.1.98)	0.892	0.996	bi	CP003252	948	260	fig|798128.4.peg.948	TtJL18_0974		UDP-N-acetylenolpyruvoylglucosamine reductase (EC 1.3.1.98)	0.892	0.996	bi
ATNI01000012	93	194	fig|570924.3.peg.93	TNMX_00520		Cell division protein FtsQ	11740	12324	+	bi	NC_005835	719	194	fig|262724.6.peg.719	TTC0722	Cell division protein FtsQ	0.574	0.964	bi	NC_006461	1067	194	fig|300852.9.peg.1067	TTHA1087		Cell division protein FtsQ	0.58	0.964	bi	CP002777	1089	194	fig|762633.3.peg.1089	Ththe16_1097		Cell division protein FtsQ	0.58	0.964	bi	CP003252	947	194	fig|798128.4.peg.947	TtJL18_0973		Cell division protein FtsQ	0.574	0.964	bi
ATNI01000012	94	399	fig|570924.3.peg.94	TNMX_00525		Cell division protein FtsA	12366	13565	+	bi	NC_005835	720	411	fig|262724.6.peg.720	TTC0723	Cell division protein FtsA	0.845	0.961	bi	NC_006461	1068	411	fig|300852.9.peg.1068	TTHA1088		Cell division protein FtsA	0.845	0.961	bi	CP002777	1090	411	fig|762633.3.peg.1090	Ththe16_1098		Cell division protein FtsA	0.845	0.961	bi	CP003252	946	411	fig|798128.4.peg.946	TtJL18_0972		Cell division protein FtsA	0.847	0.961	bi
ATNI01000012	95	351	fig|570924.3.peg.95	TNMX_00530		Cell division protein FtsZ (EC 3.4.24.-)	13597	14652	+	bi	NC_005835	721	352	fig|262724.6.peg.721	TTC0724	Cell division protein FtsZ (EC 3.4.24.-)	0.932	0.997	bi	NC_006461	1069	352	fig|300852.9.peg.1069	TTHA1089		Cell division protein FtsZ (EC 3.4.24.-)	0.932	0.997	bi	CP002777	1091	352	fig|762633.3.peg.1091	Ththe16_1099		Cell division protein FtsZ (EC 3.4.24.-)	0.926	0.997	bi	CP003252	945	352	fig|798128.4.peg.945	TtJL18_0971		Cell division protein FtsZ (EC 3.4.24.-)	0.932	0.997	bi
ATNI01000012	96	166	fig|570924.3.peg.96	TNMX_00535		Crossover junction endodeoxyribonuclease RuvC (EC 3.1.22.4)	14665	15165	+	bi	NC_005835	722	166	fig|262724.6.peg.722	TTC0725	Crossover junction endodeoxyribonuclease RuvC (EC 3.1.22.4)	0.88	0.994	bi	NC_006461	1070	166	fig|300852.9.peg.1070	TTHA1090		Crossover junction endodeoxyribonuclease RuvC (EC 3.1.22.4)	0.88	0.994	bi	CP002777	1092	166	fig|762633.3.peg.1092	Ththe16_1100		Crossover junction endodeoxyribonuclease RuvC (EC 3.1.22.4)	0.88	0.994	bi	CP003252	944	166	fig|798128.4.peg.944	TtJL18_0970		Crossover junction endodeoxyribonuclease RuvC (EC 3.1.22.4)	0.88	0.994	bi
ATNI01000012	97	209	fig|570924.3.peg.97	TNMX_00540		putative two-component system response regulator	15304	15933	-	bi	NC_005835	157	195	fig|262724.6.peg.157	TTC0157	Putative two-component response regulator	0.429	0.985	uni	NC_006461	1329	215	fig|300852.9.peg.1329	TTHA1352		DNA-binding response regulator, LuxR family	0.344	0.981	uni	CP002777	1352	215	fig|762633.3.peg.1352	Ththe16_1363		DNA-binding response regulator, LuxR family	0.344	0.981	uni	CP003252	675	215	fig|798128.4.peg.675	TtJL18_0697		DNA-binding response regulator, LuxR family	0.344	0.981	bi
ATNI01000012	98	562	fig|570924.3.peg.98	TNMX_00545		hypothetical protein	15930	17618	-	uni	NC_005835	814	515	fig|262724.6.peg.814	TTC0817	Two-component system histidine kinase	0.397	0.522	uni	NC_006461	1161	515	fig|300852.9.peg.1161	TTHA1181		Sensor histidine kinase	0.397	0.522	uni	CP002777	1187	516	fig|762633.3.peg.1187	Ththe16_1195		Two-component system histidine kinase	0.39	0.521	uni	CP003252	851	515	fig|798128.4.peg.851	TtJL18_0877		Sensor histidine kinase	0.39	0.522	bi
ATNI01000012	99	273	fig|570924.3.peg.99	TNMX_00550		Phosphonate ABC transporter phosphate-binding periplasmic component (TC 3.A.1.9.1)	17615	18436	-																																								bi
ATNI01000012	100	284	fig|570924.3.peg.100	TNMX_00555		Molybdopterin oxidoreductase iron-sulfur binding subunit	18590	19444	+	bi	NC_005835	154	195	fig|262724.6.peg.154	TTC0154	Fe-S-cluster-containing hydrogenase components 1	0.387	0.897	uni	NC_006461	1734	868	fig|300852.9.peg.1734	TTHA1764		Molybdopterin oxidoreductase, iron-sulfur binding subunit (EC 1.2.7.-)	0.297	0.263	uni	CP002777	1771	876	fig|762633.3.peg.1771	Ththe16_1781		Molybdopterin oxidoreductase, iron-sulfur binding subunit (EC 1.2.7.-)	0.297	0.26	uni	CP003252	267	868	fig|798128.4.peg.267	TtJL18_0280		Molybdopterin oxidoreductase, iron-sulfur binding subunit (EC 1.2.7.-)	0.289	0.263	bi
ATNI01000012	101	1061	fig|570924.3.peg.101	TNMX_00560		Tetrathionate reductase subunit A	19454	22639	+	uni	NC_005835	155	765	fig|262724.6.peg.155	TTC0155	Putative oxidoreductase	0.272	0.233											uni	CP002777	195	670	fig|762633.3.peg.195	Ththe16_0191		Molybdopterin oxidoreductase	0.261	0.315											bi
ATNI01000012	102	145	fig|570924.3.peg.102	TNMX_00565		hypothetical protein	22720	23157	+
ATNI01000012	103	147	fig|570924.3.peg.103	TNMX_00570		hypothetical protein	23168	23611	+
ATNI01000012	104	184	fig|570924.3.peg.104	TNMX_00575		Uncharacterized protein MJ0754	23627	24181	+
ATNI01000012	105	401	fig|570924.3.peg.105	TNMX_00580		hypothetical protein	24283	25488	+
ATNI01000012	106	271	fig|570924.3.peg.106	TNMX_00585		NADH-ubiquinone oxidoreductase 39 kDa subunit related protein	25478	26293	-										uni	NC_006462	2041	287	fig|300852.9.peg.2041	TTHB098		NADH-ubiquinone oxidoreductase 39 kDa subunit related protein	0.787	0.93	uni	CP002778	2283	287	fig|762633.3.peg.2283	Ththe16_2280		NADH-ubiquinone oxidoreductase 39 kDa subunit related protein	0.784	0.934	uni	CP003253	2195	287	fig|798128.4.peg.2195	TtJL18_2260		NADH-ubiquinone oxidoreductase 39 kDa subunit related protein	0.787	0.93	uni
ATNI01000012	107	861	fig|570924.3.peg.107	TNMX_00590		Arsenite oxidase large subunit (EC 1.20.9.1)	26545	29130	-	uni	NC_005835	1786	670	fig|262724.6.peg.1786	TTC1786	Molybdopterin oxidoreductase	0.25	0.861	bi	NC_006462	2071	861	fig|300852.9.peg.2071	TTHB127		Arsenite oxidase large subunit (EC 1.20.9.1)	0.901	0.999	bi	CP002778	2242	861	fig|762633.3.peg.2242	Ththe16_2240		Arsenite oxidase large subunit (EC 1.20.9.1)	0.904	0.999	bi	CP003253	2227	67	fig|798128.4.peg.2227			Arsenite oxidase large subunit (EC 1.20.9.1)	0.938	0.94	bi
ATNI01000012	108	160	fig|570924.3.peg.108	TNMX_00595		Arsenite oxidase small subunit (EC 1.20.9.1)	29143	29625	-	uni	NC_005835	1025	184	fig|262724.6.peg.1025	TTC1034	cytochrome complex Fe-S subunit, putative	0.302	0.685	bi	NC_006462	2072	150	fig|300852.9.peg.2072	TTHB128		Arsenite oxidase small subunit (EC 1.20.9.1)	0.898	0.907	bi	CP002778	2241	150	fig|762633.3.peg.2241	Ththe16_2239		Arsenite oxidase small subunit (EC 1.20.9.1)	0.912	0.907	uni	CP003252	630	184	fig|798128.4.peg.630	TtJL18_0648		cytochrome complex Fe-S subunit, putative	0.298	0.652	bi
ATNI01000013	109	274	fig|570924.3.peg.109	TNMX_00605		Mannose-1-phosphate guanylyltransferase (GDP) (EC 2.7.7.22)	374	1198	-	bi	NC_005835	1382	337	fig|262724.6.peg.1382	TTC1388	Mannose-1-phosphate guanylyltransferase (EC 2.7.7.13)	0.377	0.772	bi	NC_006461	1721	337	fig|300852.9.peg.1721	TTHA1750		Mannose-1-phosphate guanylyltransferase (EC 2.7.7.13)	0.377	0.772	bi	CP002777	1755	337	fig|762633.3.peg.1755	Ththe16_1766		Mannose-1-phosphate guanylyltransferase (EC 2.7.7.13)	0.385	0.772	bi	CP003252	282	337	fig|798128.4.peg.282	TtJL18_0294		Mannose-1-phosphate guanylyltransferase (EC 2.7.7.13)	0.381	0.772	bi
ATNI01000013	110	53	fig|570924.3.peg.110	TNMX_00610		Phosphoglucosamine mutase	1360	1521	-	uni	NC_005835	289	459	fig|262724.6.peg.289	TTC0291	Phosphoglucomutase (EC 5.4.2.2) @ Phosphomannomutase (EC 5.4.2.8)	0.808	0.111	uni	NC_006461	644	459	fig|300852.9.peg.644	TTHA0650		Phosphoglucomutase (EC 5.4.2.2) @ Phosphomannomutase (EC 5.4.2.8)	0.808	0.111	uni	CP002777	654	457	fig|762633.3.peg.654	Ththe16_0653		Phosphoglucomutase (EC 5.4.2.2) @ Phosphomannomutase (EC 5.4.2.8)	0.808	0.112	uni	CP003252	1385	457	fig|798128.4.peg.1385	TtJL18_1420		Phosphoglucomutase (EC 5.4.2.2) @ Phosphomannomutase (EC 5.4.2.8)	0.808	0.112	uni
ATNI01000014	111	72	fig|570924.3.peg.111	TNMX_00620		hypothetical protein	344	562	-
ATNI01000014	112	182	fig|570924.3.peg.112	TNMX_00625		hypothetical protein	559	1107	-																				bi	CP002778	2377	119	fig|762633.3.peg.2377	Ththe16_2384		hypothetical protein	0.992	0.992
ATNI01000014	113	1098	fig|570924.3.peg.113	TNMX_00630		hypothetical protein	1314	4610	-	uni	NC_005835	1877	1106	fig|262724.6.peg.1877	TTC1877	hypothetical protein	0.297	0.166
ATNI01000014	114	89	fig|570924.3.peg.114	TNMX_00635		hypothetical protein	4587	4856	+
ATNI01000014	115	181	fig|570924.3.peg.115	TNMX_00645		hypothetical protein	5320	5865	-
ATNI01000014	116	169	fig|570924.3.peg.116	TNMX_00650		hypothetical protein	5934	6443	-
ATNI01000014	117	115	fig|570924.3.peg.117	TNMX_00655		hypothetical protein	7012	7359	-																				bi	CP002778	2026	115	fig|762633.3.peg.2026	Ththe16_2038		hypothetical protein	0.878	0.991	bi	CP003254	2412	115	fig|798128.4.peg.2412	TtJL18_2478		hypothetical protein	0.87	0.991
ATNI01000014	118	111	fig|570924.3.peg.118	TNMX_00660		hypothetical protein	7356	7691	-																				bi	CP002778	2025	101	fig|762633.3.peg.2025	Ththe16_2037		hypothetical protein	0.921	0.99	bi	CP003254	2413	101	fig|798128.4.peg.2413	TtJL18_2479		hypothetical protein	0.921	0.99
ATNI01000014	119	77	fig|570924.3.peg.119	TNMX_00665		Prevent host death protein, Phd antitoxin	7725	7958	+																				uni	CP002777	932	74	fig|762633.3.peg.932	Ththe16_0936		hypothetical protein	0.46	0.662
ATNI01000014	120	130	fig|570924.3.peg.120	TNMX_00670		Death on curing protein, Doc toxin	7939	8331	+
ATNI01000014	121	38	fig|570924.3.peg.121	TNMX_00675		hypothetical protein	8599	8715	-
ATNI01000014	122	90	fig|570924.3.peg.122	TNMX_00680		hypothetical protein	9036	9308	+										bi	NC_006463	2208	90	fig|300852.9.peg.2208	TTHC002		hypothetical protein	0.72	0.9																					bi
ATNI01000014	123	407	fig|570924.3.peg.123	TNMX_00685		hypothetical protein	9432	10655	+
ATNI01000015	124	691	fig|570924.3.peg.124	TNMX_00690	fusA	Translation elongation factor G	56	2131	-	bi	NC_005835	1323	691	fig|262724.6.peg.1323	TTC1331	Translation elongation factor G	0.967	0.999	bi	NC_006461	1665	691	fig|300852.9.peg.1665	TTHA1695		Translation elongation factor G	0.97	0.999	bi	CP002777	1702	691	fig|762633.3.peg.1702	Ththe16_1713		Translation elongation factor G	0.967	0.999	bi	CP003252	336	691	fig|798128.4.peg.336	TtJL18_0350		Translation elongation factor G	0.968	0.999	bi
ATNI01000015	125	156	fig|570924.3.peg.125	TNMX_00695		SSU ribosomal protein S7p (S5e)	2135	2605	-	bi	NC_005835	1324	156	fig|262724.6.peg.1324	TTC1332	SSU ribosomal protein S7p (S5e)	0.962	0.994	bi	NC_006461	1666	156	fig|300852.9.peg.1666	TTHA1696		SSU ribosomal protein S7p (S5e)	0.962	0.994	bi	CP002777	1703	156	fig|762633.3.peg.1703	Ththe16_1714		SSU ribosomal protein S7p (S5e)	0.962	0.994	bi	CP003252	335	156	fig|798128.4.peg.335	TtJL18_0349		SSU ribosomal protein S7p (S5e)	0.962	0.994	bi
ATNI01000015	126	136	fig|570924.3.peg.126	TNMX_00700		SSU ribosomal protein S12p (S23e)	2613	3023	-	bi	NC_005835	1325	134	fig|262724.6.peg.1325	TTC1333	SSU ribosomal protein S12p (S23e)	0.967	0.896	bi	NC_006461	1667	134	fig|300852.9.peg.1667	TTHA1697	rpsL	SSU ribosomal protein S12p (S23e)	0.967	0.896	bi	CP002777	1704	97	fig|762633.3.peg.1704	Ththe16_1715		SSU ribosomal protein S12p (S23e)	0.964	0.856	bi	CP003252	334	97	fig|798128.4.peg.334	TtJL18_0348		SSU ribosomal protein S12p (S23e)	0.964	0.856	bi
ATNI01000015	127	373	fig|570924.3.peg.127	TNMX_00710		Lipoprotein releasing system transmembrane protein LolC	3356	4477	-	bi	NC_005835	1775	371	fig|262724.6.peg.1775	TTC1775	Lipoprotein releasing system transmembrane protein LolC	0.826	0.997	bi	NC_006461	209	371	fig|300852.9.peg.209	TTHA0211		Lipoprotein releasing system transmembrane protein LolC	0.826	0.997	bi	CP002777	184	371	fig|762633.3.peg.184	Ththe16_0180		Lipoprotein releasing system transmembrane protein LolC	0.823	0.997	bi	CP003252	182	371	fig|798128.4.peg.182	TtJL18_0192		Lipoprotein releasing system transmembrane protein LolC	0.826	0.997	bi
ATNI01000015	128	142	fig|570924.3.peg.128	TNMX_00715		hypothetical protein	4496	4924	-	bi	NC_005835	1774	143	fig|262724.6.peg.1774	TTC1774	hypothetical protein	0.729	0.993	bi	NC_006461	210	143	fig|300852.9.peg.210	TTHA0212		hypothetical protein	0.729	0.993	bi	CP002777	183	143	fig|762633.3.peg.183	Ththe16_0179		hypothetical protein	0.778	0.874	bi	CP003252	181	143	fig|798128.4.peg.181	TtJL18_0191		hypothetical protein	0.722	0.993	bi
ATNI01000015	129	272	fig|570924.3.peg.129	TNMX_00720		hypothetical protein	5122	5940	-	bi	NC_005835	1773	201	fig|262724.6.peg.1773	TTC1773	hypothetical protein	0.726	0.995	bi	NC_006461	211	261	fig|300852.9.peg.211	TTHA0213		hypothetical protein	0.707	0.989	bi	CP002777	182	201	fig|762633.3.peg.182	Ththe16_0178		hypothetical protein	0.721	0.995	bi	CP003252	180	265	fig|798128.4.peg.180	TtJL18_0190		hypothetical protein	0.721	0.943	bi
ATNI01000015	130	521	fig|570924.3.peg.130	TNMX_00725		Dihydroxyacetone kinase-like protein, phosphatase domain / Dihydroxyacetone kinase-like protein, kinase domain	6003	7568	-	bi	NC_005835	1772	522	fig|262724.6.peg.1772	TTC1772	Dihydroxyacetone kinase-like protein, phosphatase domain / Dihydroxyacetone kinase-like protein, kinase domain	0.829	0.987	bi	NC_006461	212	522	fig|300852.9.peg.212	TTHA0214		Dihydroxyacetone kinase-like protein, phosphatase domain / Dihydroxyacetone kinase-like protein, kinase domain	0.835	0.987	bi	CP002777	181	522	fig|762633.3.peg.181	Ththe16_0177		Dihydroxyacetone kinase-like protein, phosphatase domain / Dihydroxyacetone kinase-like protein, kinase domain	0.835	0.987	bi	CP003252	179	522	fig|798128.4.peg.179	TtJL18_0189		Dihydroxyacetone kinase-like protein, phosphatase domain / Dihydroxyacetone kinase-like protein, kinase domain	0.831	0.987	bi
ATNI01000015	131	113	fig|570924.3.peg.131	TNMX_00730		hypothetical protein	7561	7902	-	bi	NC_005835	1771	115	fig|262724.6.peg.1771	TTC1771	Alkaline shock protein	0.759	0.93	bi	NC_006461	213	115	fig|300852.9.peg.213	TTHA0215		Alkaline shock protein	0.759	0.93	bi	CP002777	180	115	fig|762633.3.peg.180	Ththe16_0176		Alkaline shock protein	0.741	0.93	bi	CP003252	178	115	fig|798128.4.peg.178	TtJL18_0188		Alkaline shock protein	0.741	0.93	bi
ATNI01000015	132	206	fig|570924.3.peg.132			Alanine dehydrogenase (EC 1.4.1.1)	7904	8524	-	bi	NC_005835	1770	369	fig|262724.6.peg.1770	TTC1770	Alanine dehydrogenase (EC 1.4.1.1)	0.941	0.553	bi	NC_006461	214	369	fig|300852.9.peg.214	TTHA0216		Alanine dehydrogenase (EC 1.4.1.1)	0.946	0.553	bi	CP002777	179	206	fig|762633.3.peg.179			Alanine dehydrogenase (EC 1.4.1.1)	0.951	0.99	bi	CP003252	177	369	fig|798128.4.peg.177	TtJL18_0187		Alanine dehydrogenase (EC 1.4.1.1)	0.946	0.553	bi
ATNI01000015	133	312	fig|570924.3.peg.133	TNMX_00740		tRNA pseudouridine synthase B (EC 5.4.99.25)	9016	9954	-	bi	NC_005835	1769	312	fig|262724.6.peg.1769	TTC1769	tRNA pseudouridine synthase B (EC 5.4.99.25)	0.885	0.997	bi	NC_006461	215	312	fig|300852.9.peg.215	TTHA0217		tRNA pseudouridine synthase B (EC 5.4.99.25)	0.885	0.997	bi	CP002777	177	312	fig|762633.3.peg.177	Ththe16_0174		tRNA pseudouridine synthase B (EC 5.4.99.25)	0.881	0.997	bi	CP003252	176	312	fig|798128.4.peg.176	TtJL18_0186		tRNA pseudouridine synthase B (EC 5.4.99.25)	0.885	0.997	bi
ATNI01000015	134	261	fig|570924.3.peg.134	TNMX_00745		Enoyl-CoA hydratase (EC 4.2.1.17)	10000	10785	+	bi	NC_005835	1768	264	fig|262724.6.peg.1768	TTC1768	Enoyl-CoA hydratase (EC 4.2.1.17)	0.823	0.981	bi	NC_006461	216	264	fig|300852.9.peg.216	TTHA0218		Enoyl-CoA hydratase (EC 4.2.1.17)	0.827	0.981	bi	CP002777	176	264	fig|762633.3.peg.176	Ththe16_0173		Enoyl-CoA hydratase (EC 4.2.1.17)	0.827	0.981	bi	CP003252	175	264	fig|798128.4.peg.175	TtJL18_0185		Enoyl-CoA hydratase (EC 4.2.1.17)	0.831	0.981	bi
ATNI01000015	135	236	fig|570924.3.peg.135	TNMX_00750		Ribosomal large subunit pseudouridine synthase B (EC 5.4.99.22)	10787	11497	+	bi	NC_005835	1767	235	fig|262724.6.peg.1767	TTC1767	Ribosomal large subunit pseudouridine synthase B (EC 5.4.99.22)	0.812	0.991	bi	NC_006461	217	235	fig|300852.9.peg.217	TTHA0219		Ribosomal large subunit pseudouridine synthase B (EC 5.4.99.22)	0.816	0.991	bi	CP002777	175	235	fig|762633.3.peg.175	Ththe16_0172		Ribosomal large subunit pseudouridine synthase B (EC 5.4.99.22)	0.816	0.991	bi	CP003252	174	235	fig|798128.4.peg.174	TtJL18_0184		Ribosomal large subunit pseudouridine synthase B (EC 5.4.99.22)	0.812	0.991	bi
ATNI01000015	136	178	fig|570924.3.peg.136	TNMX_00755		Hypoxanthine-guanine phosphoribosyltransferase (EC 2.4.2.8)	11503	12039	+	bi	NC_005835	1766	170	fig|262724.6.peg.1766	TTC1766	Hypoxanthine-guanine phosphoribosyltransferase (EC 2.4.2.8)	0.935	0.994	bi	NC_006461	218	170	fig|300852.9.peg.218	TTHA0220		Hypoxanthine-guanine phosphoribosyltransferase (EC 2.4.2.8)	0.935	0.994	bi	CP002777	174	170	fig|762633.3.peg.174	Ththe16_0171		Hypoxanthine-guanine phosphoribosyltransferase (EC 2.4.2.8)	0.941	0.994	bi	CP003252	173	178	fig|798128.4.peg.173	TtJL18_0183		Hypoxanthine-guanine phosphoribosyltransferase (EC 2.4.2.8)	0.938	0.994	bi
ATNI01000015	137	222	fig|570924.3.peg.137	TNMX_00760		Putative preQ0 transporter YhhQ	12036	12704	+	bi	NC_005835	1765	222	fig|262724.6.peg.1765	TTC1765	Putative preQ0 transporter YhhQ	0.878	0.991	bi	NC_006461	219	222	fig|300852.9.peg.219	TTHA0221		Putative preQ0 transporter YhhQ	0.878	0.991	bi	CP002777	173	222	fig|762633.3.peg.173	Ththe16_0170		Putative preQ0 transporter YhhQ	0.878	0.991	bi	CP003252	172	222	fig|798128.4.peg.172	TtJL18_0182		Putative preQ0 transporter YhhQ	0.882	0.991	bi
ATNI01000015	138	408	fig|570924.3.peg.138	TNMX_00765		Adenylosuccinate synthetase (EC 6.3.4.4)	12716	13942	+	bi	NC_005835	1764	408	fig|262724.6.peg.1764	TTC1764	Adenylosuccinate synthetase (EC 6.3.4.4)	0.897	0.998	bi	NC_006461	220	408	fig|300852.9.peg.220	TTHA0222		Adenylosuccinate synthetase (EC 6.3.4.4)	0.897	0.998	bi	CP002777	172	408	fig|762633.3.peg.172	Ththe16_0169		Adenylosuccinate synthetase (EC 6.3.4.4)	0.897	0.998	bi	CP003252	171	408	fig|798128.4.peg.171	TtJL18_0181		Adenylosuccinate synthetase (EC 6.3.4.4)	0.892	0.998	bi
ATNI01000015	139	329	fig|570924.3.peg.139	TNMX_00770	trpD	Anthranilate phosphoribosyltransferase (EC 2.4.2.18)	14018	15007	-	bi	NC_005835	1485	329	fig|262724.6.peg.1485	TTC1491	Anthranilate phosphoribosyltransferase (EC 2.4.2.18)	0.832	0.994	bi	NC_006461	1813	329	fig|300852.9.peg.1813	TTHA1842	trpD	Anthranilate phosphoribosyltransferase (EC 2.4.2.18)	0.832	0.994	bi	CP002777	1848	329	fig|762633.3.peg.1848	Ththe16_1859		Anthranilate phosphoribosyltransferase (EC 2.4.2.18)	0.835	0.994	bi	CP003252	1879	329	fig|798128.4.peg.1879	TtJL18_1940		Anthranilate phosphoribosyltransferase (EC 2.4.2.18)	0.838	0.994	bi
ATNI01000015	140	193	fig|570924.3.peg.140	TNMX_00775		Anthranilate synthase, amidotransferase component (EC 4.1.3.27)	14995	15576	-	bi	NC_005835	1486	193	fig|262724.6.peg.1486	TTC1492	Anthranilate synthase, amidotransferase component (EC 4.1.3.27)	0.881	0.995	bi	NC_006461	1814	193	fig|300852.9.peg.1814	TTHA1843		Anthranilate synthase, amidotransferase component (EC 4.1.3.27)	0.876	0.995	bi	CP002777	1849	193	fig|762633.3.peg.1849	Ththe16_1860		Anthranilate synthase, amidotransferase component (EC 4.1.3.27)	0.87	0.995	bi	CP003252	1880	193	fig|798128.4.peg.1880	TtJL18_1941		Anthranilate synthase, amidotransferase component (EC 4.1.3.27)	0.891	0.995	bi
ATNI01000015	141	462	fig|570924.3.peg.141	TNMX_00780		Anthranilate synthase, aminase component (EC 4.1.3.27)	15573	16961	-	bi	NC_005835	1487	462	fig|262724.6.peg.1487	TTC1493	Anthranilate synthase, aminase component (EC 4.1.3.27)	0.929	0.998	bi	NC_006461	1815	468	fig|300852.9.peg.1815	TTHA1844		Anthranilate synthase, aminase component (EC 4.1.3.27)	0.929	0.985	bi	CP002777	1850	468	fig|762633.3.peg.1850	Ththe16_1861		Anthranilate synthase, aminase component (EC 4.1.3.27)	0.916	0.985	bi	CP003252	1881	462	fig|798128.4.peg.1881	TtJL18_1942		Anthranilate synthase, aminase component (EC 4.1.3.27)	0.929	0.998	bi
ATNI01000015	142	516	fig|570924.3.peg.142	TNMX_00785		Delta-1-pyrroline-5-carboxylate dehydrogenase (EC 1.2.1.88)	17122	18672	-	bi	NC_005835	1206	514	fig|262724.6.peg.1206	TTC1213	Delta-1-pyrroline-5-carboxylate dehydrogenase (EC 1.2.1.88)	0.835	0.998	bi	NC_006461	1549	514	fig|300852.9.peg.1549	TTHA1578		Delta-1-pyrroline-5-carboxylate dehydrogenase (EC 1.2.1.88)	0.833	0.998	bi	CP002777	1586	516	fig|762633.3.peg.1586	Ththe16_1596		Delta-1-pyrroline-5-carboxylate dehydrogenase (EC 1.2.1.88)	0.837	0.998	bi	CP003252	453	516	fig|798128.4.peg.453	TtJL18_0467		Delta-1-pyrroline-5-carboxylate dehydrogenase (EC 1.2.1.88)	0.837	0.998	bi
ATNI01000015	143	307	fig|570924.3.peg.143	TNMX_00790		Proline dehydrogenase (EC 1.5.99.8) (Proline oxidase)	18686	19609	-	bi	NC_005835	1207	307	fig|262724.6.peg.1207	TTC1214	Proline dehydrogenase (EC 1.5.99.8) (Proline oxidase)	0.824	0.961	bi	NC_006461	1550	307	fig|300852.9.peg.1550	TTHA1579		Proline dehydrogenase (EC 1.5.99.8) (Proline oxidase)	0.831	0.961	bi	CP002777	1587	307	fig|762633.3.peg.1587	Ththe16_1597		Proline dehydrogenase (EC 1.5.99.8) (Proline oxidase)	0.838	0.961	bi	CP003252	452	307	fig|798128.4.peg.452	TtJL18_0466		Proline dehydrogenase (EC 1.5.99.8) (Proline oxidase)	0.828	0.961	bi
ATNI01000015	144	220	fig|570924.3.peg.144	TNMX_00795		Transcriptional regulator, GntR family	19606	20268	-	bi	NC_005835	1208	220	fig|262724.6.peg.1208	TTC1215	Transcriptional regulator, GntR family	0.89	0.991	bi	NC_006461	1551	220	fig|300852.9.peg.1551	TTHA1580		Transcriptional regulator, GntR family	0.89	0.991	bi	CP002777	1588	220	fig|762633.3.peg.1588	Ththe16_1598		Transcriptional regulator, GntR family	0.9	0.991	bi	CP003252	451	220	fig|798128.4.peg.451	TtJL18_0465		Transcriptional regulator, GntR family	0.895	0.991	bi
ATNI01000015	145	101	fig|570924.3.peg.145	TNMX_00800		hypothetical protein	20359	20664	-																				bi	CP002777	1589	101	fig|762633.3.peg.1589	Ththe16_1599		hypothetical protein	1	0.99
ATNI01000016	146	463	fig|570924.3.peg.146	TNMX_00805		hypothetical protein	57	1448	+										bi	NC_006462	2070	463	fig|300852.9.peg.2070	TTHB126		hypothetical protein	0.991	0.998	bi	CP002778	2243	463	fig|762633.3.peg.2243	Ththe16_2241		hypothetical protein	0.998	0.998	bi	CP003253	2226	463	fig|798128.4.peg.2226	TtJL18_2289		hypothetical protein	0.998	0.998
ATNI01000017	147	144	fig|570924.3.peg.147	TNMX_00810		Acetyltransferase	83	517	-	bi	NC_005835	1810	157	fig|262724.6.peg.1810	TTC1810	Acetyltransferase	0.736	0.911	bi	NC_006461	174	157	fig|300852.9.peg.174	TTHA0176		Acetyltransferase	0.736	0.911	bi	CP002777	218	157	fig|762633.3.peg.218	Ththe16_0213		Acetyltransferase	0.736	0.911	bi	CP003252	221	154	fig|798128.4.peg.221	TtJL18_0230		Acetyltransferase	0.736	0.929	bi
ATNI01000017	148	73	fig|570924.3.peg.148	TNMX_00815		Cold shock protein CspG	644	865	-	bi	NC_005835	1811	73	fig|262724.6.peg.1811	TTC1811	Cold shock protein CspG	0.959	0.986	bi	NC_006461	173	73	fig|300852.9.peg.173	TTHA0175		Cold shock protein CspG	0.959	0.986	bi	CP002777	219	73	fig|762633.3.peg.219	Ththe16_0214		Cold shock protein CspG	0.959	0.986	bi	CP003252	222	73	fig|798128.4.peg.222	TtJL18_0231		Cold shock protein CspG	0.959	0.986	bi
ATNI01000017	149	347	fig|570924.3.peg.149	TNMX_00820		Chaperone protein DnaJ	979	2022	-	bi	NC_005835	1812	350	fig|262724.6.peg.1812	TTC1812	Chaperone protein DnaJ	0.783	0.997	bi	NC_006461	172	350	fig|300852.9.peg.172	TTHA0174		Chaperone protein DnaJ	0.786	0.997	bi	CP002777	220	350	fig|762633.3.peg.220	Ththe16_0215		Chaperone protein DnaJ	0.789	0.997	bi	CP003252	223	350	fig|798128.4.peg.223	TtJL18_0232		Chaperone protein DnaJ	0.789	0.997	bi
ATNI01000017	150	353	fig|570924.3.peg.150	TNMX_00825		serine-pyruvate aminotransferase	2186	3247	+	bi	NC_005835	1813	353	fig|262724.6.peg.1813	TTC1813	serine-pyruvate aminotransferase	0.909	0.997	bi	NC_006461	171	353	fig|300852.9.peg.171	TTHA0173		serine-pyruvate aminotransferase	0.912	0.997	bi	CP002777	221	353	fig|762633.3.peg.221	Ththe16_0216		serine-pyruvate aminotransferase	0.912	0.997	bi	CP003252	224	353	fig|798128.4.peg.224	TtJL18_0233		serine-pyruvate aminotransferase	0.909	0.997	bi
ATNI01000017	151	258	fig|570924.3.peg.151	TNMX_00830		Undecaprenyl-diphosphatase (EC 3.6.1.27)	3239	4015	-	bi	NC_005835	1814	258	fig|262724.6.peg.1814	TTC1814	Undecaprenyl-diphosphatase (EC 3.6.1.27)	0.833	0.996	bi	NC_006461	170	258	fig|300852.9.peg.170	TTHA0172		Undecaprenyl-diphosphatase (EC 3.6.1.27)	0.841	0.996	bi	CP002777	222	258	fig|762633.3.peg.222	Ththe16_0217		Undecaprenyl-diphosphatase (EC 3.6.1.27)	0.833	0.996	bi	CP003252	225	258	fig|798128.4.peg.225	TtJL18_0234		Undecaprenyl-diphosphatase (EC 3.6.1.27)	0.833	0.996	bi
ATNI01000017	152	188	fig|570924.3.peg.152			2-C-methyl-D-erythritol 4-phosphate cytidylyltransferase (EC 2.7.7.60)	4141	4707	+	bi	NC_005835	1815	213	fig|262724.6.peg.1815	TTC1815	2-C-methyl-D-erythritol 4-phosphate cytidylyltransferase (EC 2.7.7.60)	0.803	0.878	bi	NC_006461	169	213	fig|300852.9.peg.169	TTHA0171		2-C-methyl-D-erythritol 4-phosphate cytidylyltransferase (EC 2.7.7.60)	0.803	0.878	bi	CP002777	223	213	fig|762633.3.peg.223	Ththe16_0218		2-C-methyl-D-erythritol 4-phosphate cytidylyltransferase (EC 2.7.7.60)	0.803	0.878	bi	CP003252	226	213	fig|798128.4.peg.226	TtJL18_0235		2-C-methyl-D-erythritol 4-phosphate cytidylyltransferase (EC 2.7.7.60)	0.798	0.878	bi
ATNI01000017	153	267	fig|570924.3.peg.153	TNMX_00840		4-diphosphocytidyl-2-C-methyl-D-erythritol kinase (EC 2.7.1.148)	4710	5513	+	bi	NC_005835	1816	275	fig|262724.6.peg.1816	TTC1816	4-diphosphocytidyl-2-C-methyl-D-erythritol kinase (EC 2.7.1.148)	0.725	0.949	bi	NC_006461	168	275	fig|300852.9.peg.168	TTHA0170		4-diphosphocytidyl-2-C-methyl-D-erythritol kinase (EC 2.7.1.148)	0.725	0.949	bi	CP002777	224	275	fig|762633.3.peg.224	Ththe16_0219		4-diphosphocytidyl-2-C-methyl-D-erythritol kinase (EC 2.7.1.148)	0.725	0.949	bi	CP003252	227	275	fig|798128.4.peg.227	TtJL18_0236		4-diphosphocytidyl-2-C-methyl-D-erythritol kinase (EC 2.7.1.148)	0.725	0.949	bi
ATNI01000017	154	189	fig|570924.3.peg.154	TNMX_00845		hypothetical protein	5500	6069	+	bi	NC_005835	1817	188	fig|262724.6.peg.1817	TTC1817	hypothetical protein	0.717	0.973	bi	NC_006461	167	188	fig|300852.9.peg.167	TTHA0169		hypothetical protein	0.723	0.973	bi	CP002777	225	188	fig|762633.3.peg.225	Ththe16_0220		hypothetical protein	0.723	0.973	bi	CP003252	228	188	fig|798128.4.peg.228	TtJL18_0237		hypothetical protein	0.717	0.973	bi
ATNI01000017	155	164	fig|570924.3.peg.155	TNMX_00850		CarD-like transcriptional regulator	6152	6646	-	bi	NC_005835	1818	164	fig|262724.6.peg.1818	TTC1818	CarD-like transcriptional regulator	0.951	0.994	bi	NC_006461	166	164	fig|300852.9.peg.166	TTHA0168		CarD-like transcriptional regulator	0.957	0.994	bi	CP002777	226	164	fig|762633.3.peg.226	Ththe16_0221		CarD-like transcriptional regulator	0.951	0.994	bi	CP003252	229	164	fig|798128.4.peg.229	TtJL18_0238		CarD-like transcriptional regulator	0.957	0.994	bi
ATNI01000017	156	186	fig|570924.3.peg.156	TNMX_00855		Transcriptional regulator, AcrR family	6643	7203	-	bi	NC_005835	1819	186	fig|262724.6.peg.1819	TTC1819	Transcriptional regulator, AcrR family	0.855	0.995	bi	NC_006461	165	186	fig|300852.9.peg.165	TTHA0167		Transcriptional regulator, AcrR family	0.855	0.995	bi	CP002777	227	186	fig|762633.3.peg.227	Ththe16_0222		Transcriptional regulator, AcrR family	0.839	0.995	bi	CP003252	230	186	fig|798128.4.peg.230	TtJL18_0239		Transcriptional regulator, AcrR family	0.844	0.995	bi
ATNI01000017	157	237	fig|570924.3.peg.157	TNMX_00860		Cyanophycinase (EC 3.4.15.6)	7286	7999	+	bi	NC_005835	1820	237	fig|262724.6.peg.1820	TTC1820	Cyanophycinase (EC 3.4.15.6)	0.869	0.996	bi	NC_006461	164	237	fig|300852.9.peg.164	TTHA0166		Cyanophycinase (EC 3.4.15.6)	0.869	0.996	bi	CP002777	228	237	fig|762633.3.peg.228	Ththe16_0223		Cyanophycinase (EC 3.4.15.6)	0.869	0.996	bi	CP003252	231	237	fig|798128.4.peg.231	TtJL18_0240		Cyanophycinase (EC 3.4.15.6)	0.865	0.996	bi
ATNI01000017	158	166	fig|570924.3.peg.158	TNMX_00865		Metal-binding, membrane spanning protein	8036	8536	+	bi	NC_005835	1821	160	fig|262724.6.peg.1821	TTC1821	Metal-binding, membrane spanning protein	0.681	0.994	bi	NC_006461	163	160	fig|300852.9.peg.163	TTHA0165		Metal-binding, membrane spanning protein	0.681	0.994	bi	CP002777	229	160	fig|762633.3.peg.229	Ththe16_0224		Metal-binding, membrane spanning protein	0.675	0.994	bi	CP003252	232	160	fig|798128.4.peg.232	TtJL18_0241		Metal-binding, membrane spanning protein	0.675	0.994	bi
ATNI01000017	159	155	fig|570924.3.peg.159	TNMX_00870		thio-disulfide isomerase/thioredoxin	8595	9062	+	bi	NC_005835	1822	161	fig|262724.6.peg.1822	TTC1822	thio-disulfide isomerase/thioredoxin	0.867	0.832	bi	NC_006461	162	161	fig|300852.9.peg.162	TTHA0164		thio-disulfide isomerase/thioredoxin	0.852	0.832	bi	CP002777	230	161	fig|762633.3.peg.230	Ththe16_0225		thio-disulfide isomerase/thioredoxin	0.852	0.832	bi	CP003252	233	161	fig|798128.4.peg.233	TtJL18_0242		thio-disulfide isomerase/thioredoxin	0.852	0.832	bi
ATNI01000019	160	435	fig|570924.3.peg.160	TNMX_00890		hypothetical protein	71	1378	+
ATNI01000019	161	64	fig|570924.3.peg.161			hypothetical protein	1943	2137	-
ATNI01000019	162	207	fig|570924.3.peg.162	TNMX_00900		hypothetical protein	2844	3467	+
ATNI01000020	163	972	fig|570924.3.peg.163	TNMX_00905		Trehalose synthase (EC 5.4.99.16)	17	2935	-	uni	NC_005835	108	528	fig|262724.6.peg.108	TTC0107	Maltodextrin glucosidase (EC 3.2.1.20)	0.361	0.939	bi	NC_006461	477	965	fig|300852.9.peg.477	TTHA0478		Trehalose synthase (EC 5.4.99.16)	0.744	0.999	bi	CP002777	477	965	fig|762633.3.peg.477	Ththe16_0476		Trehalose synthase (EC 5.4.99.16)	0.746	0.999	bi	CP003252	1557	965	fig|798128.4.peg.1557	TtJL18_1604		Trehalose synthase (EC 5.4.99.16)	0.746	0.999	bi
ATNI01000020	164	229	fig|570924.3.peg.164	TNMX_00910		Trehalose-6-phosphate phosphatase (EC 3.1.3.12)	2955	3644	-										bi	NC_006461	478	234	fig|300852.9.peg.478	TTHA0479		Trehalose-6-phosphate phosphatase (EC 3.1.3.12)	0.751	0.974	bi	CP002777	478	229	fig|762633.3.peg.478	Ththe16_0477		Trehalose-6-phosphate phosphatase (EC 3.1.3.12)	0.76	0.996	bi	CP003252	1556	234	fig|798128.4.peg.1556	TtJL18_1603		Trehalose-6-phosphate phosphatase (EC 3.1.3.12)	0.755	0.974	bi
ATNI01000020	165	427	fig|570924.3.peg.165	TNMX_00915		Alpha,alpha-trehalose-phosphate synthase [UDP-forming] (EC 2.4.1.15)	3641	4924	-										bi	NC_006461	479	94	fig|300852.9.peg.479	TTHA0480		Alpha,alpha-trehalose-phosphate synthase [UDP-forming] (EC 2.4.1.15)	0.845	0.745	bi	CP002777	479	449	fig|762633.3.peg.479	Ththe16_0478		Alpha,alpha-trehalose-phosphate synthase [UDP-forming] (EC 2.4.1.15)	0.822	0.949	bi	CP003252	1555	449	fig|798128.4.peg.1555	TtJL18_1602		Alpha,alpha-trehalose-phosphate synthase [UDP-forming] (EC 2.4.1.15)	0.822	0.949	bi
ATNI01000020	166	345	fig|570924.3.peg.166	TNMX_00920		ABC transporter, substrate-binding protein	5207	6244	+																				bi	CP002777	480	334	fig|762633.3.peg.480	Ththe16_0479		ABC transporter, substrate-binding protein	0.764	0.937	bi	CP003252	1554	334	fig|798128.4.peg.1554	TtJL18_1601		ABC transporter, substrate-binding protein	0.764	0.937
ATNI01000020	167	281	fig|570924.3.peg.167	TNMX_00925		Glycine betaine/L-proline transport system permease protein ProW (TC 3.A.1.12.1)	6378	7223	+	uni	NC_005835	611	281	fig|262724.6.peg.611	TTC0613	Sugar ABC transporter, permease protein	0.372	0.274	uni	NC_006461	959	281	fig|300852.9.peg.959	TTHA0977		Sugar ABC transporter, permease protein	0.372	0.274	bi	CP002777	481	281	fig|762633.3.peg.481	Ththe16_0480		putative binding-protein-dependent transport protein	0.799	0.989	bi	CP003252	1553	281	fig|798128.4.peg.1553	TtJL18_1600		putative binding-protein-dependent transport protein	0.803	0.989	uni
ATNI01000020	168	408	fig|570924.3.peg.168	TNMX_00930		Glycine betaine/L-proline transport ATP-binding protein ProV (TC 3.A.1.12.1)	7220	8446	+	uni	NC_005835	609	348	fig|262724.6.peg.609	TTC0611	Sugar ABC transporter, ATP-binding protein	0.479	0.701	uni	NC_006461	957	348	fig|300852.9.peg.957	TTHA0975		Sugar ABC transporter, ATP-binding protein	0.479	0.701	bi	CP002777	482	414	fig|762633.3.peg.482	Ththe16_0481		Glycine betaine/L-proline transport ATP-binding protein ProV (TC 3.A.1.12.1)	0.784	0.976	bi	CP003252	1552	414	fig|798128.4.peg.1552	TtJL18_1599		Glycine betaine/L-proline transport ATP-binding protein ProV (TC 3.A.1.12.1)	0.789	0.976	uni
ATNI01000020	169	529	fig|570924.3.peg.169	TNMX_00935		Maltodextrin glucosidase (EC 3.2.1.20)	8443	10032	+	bi	NC_005835	108	528	fig|262724.6.peg.108	TTC0107	Maltodextrin glucosidase (EC 3.2.1.20)	0.823	0.994	bi	NC_006461	480	529	fig|300852.9.peg.480	TTHA0481		Maltodextrin glucosidase (EC 3.2.1.20)	0.83	0.996	bi	CP002777	483	529	fig|762633.3.peg.483	Ththe16_0482		Maltodextrin glucosidase (EC 3.2.1.20)	0.833	0.996	bi	CP003252	1551	529	fig|798128.4.peg.1551	TtJL18_1598		Maltodextrin glucosidase (EC 3.2.1.20)	0.828	0.996	bi
ATNI01000020	170	58	fig|570924.3.peg.170	TNMX_00940		Methyltransferase TTHA0482	10039	10215	+	bi	NC_005835	109	212	fig|262724.6.peg.109	TTC0108	hypothetical protein	0.891	0.255	bi	NC_006461	481	212	fig|300852.9.peg.481	TTHA0482		hypothetical protein	0.873	0.255	bi	CP002777	484	212	fig|762633.3.peg.484	Ththe16_0483		Methyltransferase TTHA0482	0.87	0.25	bi	CP003252	1550	212	fig|798128.4.peg.1550	TtJL18_1597		Methyltransferase TTHA0482	0.889	0.25	bi
ATNI01000020	172	48	fig|570924.3.peg.172			hypothetical protein	11719	11865	-
ATNI01000020	173	382	fig|570924.3.peg.173	TNMX_00960		Epoxyqueuosine (oQ) reductase QueG	12349	13497	-	bi	NC_005835	112	376	fig|262724.6.peg.112	TTC0112	Epoxyqueuosine (oQ) reductase QueG	0.71	0.995	bi	NC_006461	484	376	fig|300852.9.peg.484	TTHA0486		Epoxyqueuosine (oQ) reductase QueG	0.715	0.995	bi	CP002777	487	376	fig|762633.3.peg.487	Ththe16_0486		Epoxyqueuosine (oQ) reductase QueG	0.715	0.995	bi	CP003252	1547	376	fig|798128.4.peg.1547	TtJL18_1592		Epoxyqueuosine (oQ) reductase QueG	0.71	0.995
ATNI01000020	174	332	fig|570924.3.peg.174	TNMX_00965		Homoserine dehydrogenase (EC 1.1.1.3)	13547	14545	+	bi	NC_005835	115	332	fig|262724.6.peg.115	TTC0115	Homoserine dehydrogenase (EC 1.1.1.3)	0.843	0.997	bi	NC_006461	487	332	fig|300852.9.peg.487	TTHA0489		Homoserine dehydrogenase (EC 1.1.1.3)	0.843	0.997	bi	CP002777	490	332	fig|762633.3.peg.490	Ththe16_0489		Homoserine dehydrogenase (EC 1.1.1.3)	0.84	0.997	bi	CP003252	1544	332	fig|798128.4.peg.1544	TtJL18_1589		Homoserine dehydrogenase (EC 1.1.1.3)	0.843	0.997	bi
ATNI01000020	175	351	fig|570924.3.peg.175	TNMX_00970		Threonine synthase (EC 4.2.3.1)	14636	15691	+	bi	NC_005835	117	351	fig|262724.6.peg.117	TTC0117	Threonine synthase (EC 4.2.3.1)	0.886	0.997	bi	NC_006461	489	351	fig|300852.9.peg.489	TTHA0491		Threonine synthase (EC 4.2.3.1)	0.889	0.997	bi	CP002777	492	351	fig|762633.3.peg.492	Ththe16_0491		Threonine synthase (EC 4.2.3.1)	0.88	0.997	bi	CP003252	1542	351	fig|798128.4.peg.1542	TtJL18_1587		Threonine synthase (EC 4.2.3.1)	0.889	0.997	bi
ATNI01000020	176	104	fig|570924.3.peg.176	TNMX_00975		hypothetical protein	15704	16018	+	bi	NC_005835	118	102	fig|262724.6.peg.118	TTC0118	hypothetical protein	0.796	0.951	bi	NC_006461	490	102	fig|300852.9.peg.490	TTHA0492		hypothetical protein	0.796	0.951	bi	CP002777	493	102	fig|762633.3.peg.493	Ththe16_0492		hypothetical protein	0.806	0.951	bi	CP003252	1541	102	fig|798128.4.peg.1541	TtJL18_1586		hypothetical protein	0.806	0.951	bi
ATNI01000020	177	98	fig|570924.3.peg.177	TNMX_00980		FIG01181046: hypothetical protein	16018	16314	+	bi	NC_005835	119	98	fig|262724.6.peg.119	TTC0119	hypothetical protein	0.633	0.99	bi	NC_006461	491	98	fig|300852.9.peg.491	TTHA0493		hypothetical protein	0.633	0.99	bi	CP002777	494	98	fig|762633.3.peg.494	Ththe16_0493		hypothetical protein	0.633	0.99	bi	CP003252	1540	98	fig|798128.4.peg.1540	TtJL18_1585		hypothetical protein	0.633	0.99	bi
ATNI01000020	178	112	fig|570924.3.peg.178	TNMX_00985		hypothetical protein	16287	16625	-	bi	NC_005835	120	112	fig|262724.6.peg.120	TTC0120	hypothetical protein	0.731	0.688	bi	NC_006461	492	112	fig|300852.9.peg.492	TTHA0494		hypothetical protein	0.731	0.688	bi	CP002777	495	112	fig|762633.3.peg.495	Ththe16_0494		hypothetical protein	0.731	0.688	bi	CP003252	1539	112	fig|798128.4.peg.1539	TtJL18_1584		hypothetical protein	0.731	0.688	bi
ATNI01000020	179	477	fig|570924.3.peg.179	TNMX_00990		Phosphoglycerate kinase (EC 2.7.2.3)	16618	18051	-	bi	NC_005835	121	480	fig|262724.6.peg.121	TTC0121	Phosphoglycerate kinase (EC 2.7.2.3)	0.764	0.985	bi	NC_006461	493	480	fig|300852.9.peg.493	TTHA0495		Phosphoglycerate kinase (EC 2.7.2.3)	0.766	0.985	bi	CP002777	496	480	fig|762633.3.peg.496	Ththe16_0495		Phosphoglycerate kinase (EC 2.7.2.3)	0.768	0.985	bi	CP003252	1538	480	fig|798128.4.peg.1538	TtJL18_1583		Phosphoglycerate kinase (EC 2.7.2.3)	0.766	0.985	bi
ATNI01000020	180	321	fig|570924.3.peg.180	TNMX_01005		tRNA(U54)-2-thioribothymidine synthetase	18325	19290	-	bi	NC_005835	107	321	fig|262724.6.peg.107	TTC0106	tRNA(U54)-2-thioribothymidine synthetase	0.847	0.997	bi	NC_006461	476	320	fig|300852.9.peg.476	TTHA0477		tRNA(U54)-2-thioribothymidine synthetase	0.875	0.994	bi	CP002777	476	320	fig|762633.3.peg.476	Ththe16_0475		tRNA(U54)-2-thioribothymidine synthetase	0.871	0.994	bi	CP003252	1558	320	fig|798128.4.peg.1558	TtJL18_1605		tRNA(U54)-2-thioribothymidine synthetase	0.871	0.994	bi
ATNI01000020	181	73	fig|570924.3.peg.181	TNMX_01010		TtuB	19280	19501	-	bi	NC_005835	106	65	fig|262724.6.peg.106	TTC0105	TtuB	0.785	0.985	bi	NC_006461	475	65	fig|300852.9.peg.475	TTHA0476		TtuB	0.785	0.985	bi	CP002777	475	65	fig|762633.3.peg.475	Ththe16_0474		TtuB	0.785	0.985	bi	CP003252	1559	65	fig|798128.4.peg.1559	TtJL18_1606		TtuB	0.785	0.985	bi
ATNI01000020	182	374	fig|570924.3.peg.182	TNMX_01015		NAD-independent protein deacetylase AcuC	19506	20630	-	bi	NC_005835	105	374	fig|262724.6.peg.105	TTC0104	NAD-independent protein deacetylase AcuC	0.89	0.997	bi	NC_006461	474	374	fig|300852.9.peg.474	TTHA0475		NAD-independent protein deacetylase AcuC	0.874	0.995	bi	CP002777	474	374	fig|762633.3.peg.474	Ththe16_0473		NAD-independent protein deacetylase AcuC	0.882	0.997	bi	CP003252	1560	374	fig|798128.4.peg.1560	TtJL18_1607		NAD-independent protein deacetylase AcuC	0.888	0.997	bi
ATNI01000020	183	208	fig|570924.3.peg.183	TNMX_01020		CBS domain protein AcuB	20627	21253	-	bi	NC_005835	104	208	fig|262724.6.peg.104	TTC0103	CBS domain protein AcuB	0.885	0.995	bi	NC_006461	473	208	fig|300852.9.peg.473	TTHA0474		CBS domain protein AcuB	0.885	0.995	bi	CP002777	473	198	fig|762633.3.peg.473	Ththe16_0472		CBS domain protein AcuB	0.874	0.995	bi	CP003252	1561	202	fig|798128.4.peg.1561	TtJL18_1608		CBS domain protein AcuB	0.871	0.995	bi
ATNI01000020	184	327	fig|570924.3.peg.184	TNMX_01025		Oligopeptide transport ATP-binding protein OppF (TC 3.A.1.5.1)	21302	22285	-	bi	NC_005835	103	327	fig|262724.6.peg.103	TTC0102	Oligopeptide transport ATP-binding protein OppF (TC 3.A.1.5.1)	0.936	0.997	bi	NC_006461	472	327	fig|300852.9.peg.472	TTHA0473		Oligopeptide transport ATP-binding protein OppF (TC 3.A.1.5.1)	0.936	0.997	bi	CP002777	472	327	fig|762633.3.peg.472	Ththe16_0471		Oligopeptide transport ATP-binding protein OppF (TC 3.A.1.5.1)	0.933	0.997	bi	CP003252	1562	327	fig|798128.4.peg.1562	TtJL18_1609		Oligopeptide transport ATP-binding protein OppF (TC 3.A.1.5.1)	0.945	0.997	bi
ATNI01000020	185	345	fig|570924.3.peg.185	TNMX_01030	dppD	Oligopeptide transport ATP-binding protein OppD (TC 3.A.1.5.1)	22282	23319	-	bi	NC_005835	102	340	fig|262724.6.peg.102	TTC0101	Oligopeptide transport ATP-binding protein OppD (TC 3.A.1.5.1)	0.917	0.985	bi	NC_006461	471	340	fig|300852.9.peg.471	TTHA0472		Oligopeptide transport ATP-binding protein OppD (TC 3.A.1.5.1)	0.923	0.985	bi	CP002777	471	340	fig|762633.3.peg.471	Ththe16_0470		Oligopeptide transport ATP-binding protein OppD (TC 3.A.1.5.1)	0.923	0.985	bi	CP003252	1563	340	fig|798128.4.peg.1563	TtJL18_1610		Oligopeptide transport ATP-binding protein OppD (TC 3.A.1.5.1)	0.923	0.985	bi
ATNI01000020	186	452	fig|570924.3.peg.186	TNMX_01035		Oligopeptide transport system permease protein OppC (TC 3.A.1.5.1)	23374	24732	-	bi	NC_005835	101	448	fig|262724.6.peg.101	TTC0100	Oligopeptide transport system permease protein OppC (TC 3.A.1.5.1)	0.796	0.984	bi	NC_006461	470	448	fig|300852.9.peg.470	TTHA0471		Oligopeptide transport system permease protein OppC (TC 3.A.1.5.1)	0.796	0.984	bi	CP002777	470	448	fig|762633.3.peg.470	Ththe16_0469		Oligopeptide transport system permease protein OppC (TC 3.A.1.5.1)	0.794	0.984	bi	CP003252	1564	448	fig|798128.4.peg.1564	TtJL18_1611		Oligopeptide transport system permease protein OppC (TC 3.A.1.5.1)	0.794	0.984	bi
ATNI01000020	187	327	fig|570924.3.peg.187	TNMX_01040		Oligopeptide transport system permease protein OppB (TC 3.A.1.5.1)	24742	25725	-	bi	NC_005835	100	327	fig|262724.6.peg.100	TTC0099	Oligopeptide transport system permease protein OppB (TC 3.A.1.5.1)	0.777	0.997	bi	NC_006461	469	327	fig|300852.9.peg.469	TTHA0470		Oligopeptide transport system permease protein OppB (TC 3.A.1.5.1)	0.777	0.997	bi	CP002777	469	327	fig|762633.3.peg.469	Ththe16_0468		Oligopeptide transport system permease protein OppB (TC 3.A.1.5.1)	0.783	0.997	bi	CP003252	1565	327	fig|798128.4.peg.1565	TtJL18_1612		Oligopeptide transport system permease protein OppB (TC 3.A.1.5.1)	0.783	0.997	bi
ATNI01000020	188	583	fig|570924.3.peg.188	TNMX_01045		Oligopeptide ABC transporter, periplasmic oligopeptide-binding protein OppA (TC 3.A.1.5.1)	25781	27532	-	bi	NC_005835	99	582	fig|262724.6.peg.99	TTC0098	Oligopeptide ABC transporter, periplasmic oligopeptide-binding protein OppA (TC 3.A.1.5.1)	0.892	0.998	bi	NC_006461	468	576	fig|300852.9.peg.468	TTHA0469		Oligopeptide ABC transporter, periplasmic oligopeptide-binding protein OppA (TC 3.A.1.5.1)	0.889	0.998	bi	CP002777	468	582	fig|762633.3.peg.468	Ththe16_0467		Oligopeptide ABC transporter, periplasmic oligopeptide-binding protein OppA (TC 3.A.1.5.1)	0.901	0.998	bi	CP003252	1566	582	fig|798128.4.peg.1566	TtJL18_1613		Oligopeptide ABC transporter, periplasmic oligopeptide-binding protein OppA (TC 3.A.1.5.1)	0.909	0.998	bi
ATNI01000020	189	343	fig|570924.3.peg.189	TNMX_01050		Alcohol dehydrogenase (EC 1.1.1.1)	27664	28695	+	bi	NC_005835	98	343	fig|262724.6.peg.98	TTC0097	Alcohol dehydrogenase (EC 1.1.1.1)	0.883	0.994	bi	NC_006461	465	343	fig|300852.9.peg.465	TTHA0466		Alcohol dehydrogenase (EC 1.1.1.1)	0.889	0.994	bi	CP002777	467	343	fig|762633.3.peg.467	Ththe16_0466		Alcohol dehydrogenase (EC 1.1.1.1)	0.892	0.994	bi	CP003252	1567	343	fig|798128.4.peg.1567	TtJL18_1614		Alcohol dehydrogenase (EC 1.1.1.1)	0.892	0.994	bi
ATNI01000020	190	335	fig|570924.3.peg.190	TNMX_01055		Thioredoxin reductase (EC 1.8.1.9)	28848	29855	+	bi	NC_005835	97	335	fig|262724.6.peg.97	TTC0096	Thioredoxin reductase (EC 1.8.1.9)	0.909	0.976	bi	NC_006461	464	335	fig|300852.9.peg.464	TTHA0465		Thioredoxin reductase (EC 1.8.1.9)	0.905	0.976	bi	CP002777	466	335	fig|762633.3.peg.466	Ththe16_0465		Thioredoxin reductase (EC 1.8.1.9)	0.905	0.976	bi	CP003252	1568	335	fig|798128.4.peg.1568	TtJL18_1615		Thioredoxin reductase (EC 1.8.1.9)	0.912	0.976	bi
ATNI01000020	191	182	fig|570924.3.peg.191	TNMX_01060		hypothetical protein	29923	30471	+	uni	NC_005835	1797	181	fig|262724.6.peg.1797	TTC1797	hypothetical protein	0.302	0.884	uni	NC_006461	187	181	fig|300852.9.peg.187	TTHA0189		hypothetical protein	0.302	0.884	uni	CP002777	206	181	fig|762633.3.peg.206	Ththe16_0202		hypothetical protein	0.302	0.884	uni	CP003252	205	181	fig|798128.4.peg.205	TtJL18_0214		hypothetical protein	0.302	0.884	uni
ATNI01000020	192	339	fig|570924.3.peg.192	TNMX_01065		hypothetical protein	30475	31494	+										bi	NC_006461	463	336	fig|300852.9.peg.463	TTHA0464		hypothetical protein	0.743	0.887	bi	CP002777	465	336	fig|762633.3.peg.465	Ththe16_0464		hypothetical protein	0.741	0.938	bi	CP003252	1569	336	fig|798128.4.peg.1569	TtJL18_1616		hypothetical protein	0.738	0.938	bi
ATNI01000020	193	162	fig|570924.3.peg.193	TNMX_01070		Cysteinyl-tRNA synthetase related protein	31491	31979	-	bi	NC_005835	96	162	fig|262724.6.peg.96	TTC0094	Cysteinyl-tRNA synthetase related protein	0.833	0.994	bi	NC_006461	462	162	fig|300852.9.peg.462	TTHA0463		Cysteinyl-tRNA synthetase related protein	0.833	0.994	bi	CP002777	464	162	fig|762633.3.peg.464	Ththe16_0463		Cysteinyl-tRNA synthetase related protein	0.833	0.994	bi	CP003252	1570	162	fig|798128.4.peg.1570	TtJL18_1617		Cysteinyl-tRNA synthetase related protein	0.833	0.994	bi
ATNI01000020	194	63	fig|570924.3.peg.194	TNMX_01075		Putative transmembrane protein	32088	32279	-	bi	NC_005835	95	63	fig|262724.6.peg.95	TTC0093	Putative transmembrane protein	0.841	0.984	bi	NC_006461	461	63	fig|300852.9.peg.461	TTHA0462		Putative transmembrane protein	0.841	0.984	bi	CP002777	463	63	fig|762633.3.peg.463	Ththe16_0462		Putative transmembrane protein	0.841	0.984	bi	CP003252	1571	63	fig|798128.4.peg.1571	TtJL18_1618		Putative transmembrane protein	0.841	0.984	bi
ATNI01000020	195	109	fig|570924.3.peg.195	TNMX_01085		Protein secretion chaperonin CsaA	32523	32852	+	bi	NC_005835	134	109	fig|262724.6.peg.134	TTC0134	Protein secretion chaperonin CsaA	0.798	0.991	bi	NC_006461	508	109	fig|300852.9.peg.508	TTHA0510		Protein secretion chaperonin CsaA	0.807	0.991	bi	CP002777	510	109	fig|762633.3.peg.510	Ththe16_0509		Protein secretion chaperonin CsaA	0.798	0.991	bi	CP003252	1523	109	fig|798128.4.peg.1523	TtJL18_1566		Protein secretion chaperonin CsaA	0.807	0.991	bi
ATNI01000020	196	349	fig|570924.3.peg.196	TNMX_01090		Glucosamine-6-phosphate deaminase [isomerizing], alternative (EC 3.5.99.6)	32849	33898	-	bi	NC_005835	1065	304	fig|262724.6.peg.1065	TTC1074	Glucosamine-6-phosphate deaminase [isomerizing], alternative (EC 3.5.99.6)	0.591	0.984	bi	NC_006461	1413	304	fig|300852.9.peg.1413	TTHA1439		Glucosamine-6-phosphate deaminase [isomerizing], alternative (EC 3.5.99.6)	0.591	0.984	bi	CP002777	1435	304	fig|762633.3.peg.1435	Ththe16_1450		Glucosamine-6-phosphate deaminase [isomerizing], alternative (EC 3.5.99.6)	0.585	0.984	bi	CP003252	591	304	fig|798128.4.peg.591	TtJL18_0608		Glucosamine-6-phosphate deaminase [isomerizing], alternative (EC 3.5.99.6)	0.585	0.984	bi
ATNI01000021	197	156	fig|570924.3.peg.197	TNMX_01095		Mobile element protein	22	492	+																				uni	CP002778	1967	114	fig|762633.3.peg.1967			Mobile element protein	0.827	0.956
ATNI01000022	198	128	fig|570924.3.peg.198	TNMX_01105		Death on curing protein, Doc toxin	429	815	-
ATNI01000022	199	71	fig|570924.3.peg.199	TNMX_01110		Prevent host death protein, Phd antitoxin	802	1017	-																				uni	CP002777	932	74	fig|762633.3.peg.932	Ththe16_0936		hypothetical protein	0.513	0.514
ATNI01000022	200	113	fig|570924.3.peg.200	TNMX_01115		hypothetical protein	1131	1472	-																				bi	CP002778	2017	106	fig|762633.3.peg.2017	Ththe16_2029		hypothetical protein	0.771	0.981	bi	CP003254	2421	106	fig|798128.4.peg.2421	TtJL18_2487		hypothetical protein	0.771	0.981
ATNI01000022	201	69	fig|570924.3.peg.201	TNMX_01120		hypothetical protein	1469	1678	-																				bi	CP002778	2018	64	fig|762633.3.peg.2018	Ththe16_2030		hypothetical protein	0.627	0.906	bi	CP003254	2420	64	fig|798128.4.peg.2420	TtJL18_2486		hypothetical protein	0.627	0.906
ATNI01000022	202	165	fig|570924.3.peg.202	TNMX_01125		hypothetical protein	1671	2168	-																				bi	CP002778	2019	155	fig|762633.3.peg.2019	Ththe16_2031		hypothetical protein	0.675	0.987	bi	CP003254	2419	155	fig|798128.4.peg.2419	TtJL18_2485		hypothetical protein	0.681	0.987
ATNI01000022	203	282	fig|570924.3.peg.203	TNMX_01130		hypothetical protein	2179	3027	-																				bi	CP002778	2020	266	fig|762633.3.peg.2020	Ththe16_2032		hypothetical protein	0.752	0.981	bi	CP003254	2418	268	fig|798128.4.peg.2418	TtJL18_2484		hypothetical protein	0.769	0.981
ATNI01000022	204	346	fig|570924.3.peg.204	TNMX_01135		hypothetical protein	3068	4108	-																				bi	CP002778	2021	324	fig|762633.3.peg.2021	Ththe16_2033		hypothetical protein	0.455	0.883	bi	CP003254	2417	324	fig|798128.4.peg.2417	TtJL18_2483		hypothetical protein	0.452	0.883
ATNI01000022	205	309	fig|570924.3.peg.205	TNMX_01140		hypothetical protein	4110	5039	-																				bi	CP002778	2022	300	fig|762633.3.peg.2022	Ththe16_2034		hypothetical protein	0.807	0.98	bi	CP003254	2416	300	fig|798128.4.peg.2416	TtJL18_2482		hypothetical protein	0.807	0.98
ATNI01000022	206	106	fig|570924.3.peg.206	TNMX_01145		hypothetical protein	5073	5393	-																				bi	CP002778	2023	97	fig|762633.3.peg.2023	Ththe16_2035		hypothetical protein	0.48	0.763	bi	CP003254	2415	97	fig|798128.4.peg.2415	TtJL18_2481		hypothetical protein	0.48	0.763
ATNI01000022	207	213	fig|570924.3.peg.207	TNMX_01150		SOS-response repressor and protease LexA	5450	6091	-																				bi	CP002778	2024	214	fig|762633.3.peg.2024	Ththe16_2036		SOS-response repressor and protease LexA	0.774	0.981	bi	CP003254	2414	214	fig|798128.4.peg.2414	TtJL18_2480		SOS-response repressor and protease LexA	0.778	0.981
ATNI01000022	208	51	fig|570924.3.peg.208			hypothetical protein	6216	6371	+
ATNI01000022	209	93	fig|570924.3.peg.209	TNMX_01160		Mobile element protein	6953	7234	-	bi	NC_005835	1162	317	fig|262724.6.peg.1162	TTC1169	Putative DNA-binding protein	0.609	0.215	bi	NC_006462	2092	317	fig|300852.9.peg.2092	TTHB146		Mobile element protein	0.587	0.233
ATNI01000023	210	92	fig|570924.3.peg.210	TNMX_01170		hypothetical protein	357	635	+
ATNI01000023	211	905	fig|570924.3.peg.211	TNMX_01175		Exonuclease SbcC	643	3360	-	uni	NC_005835	916	966	fig|262724.6.peg.916	TTC0922	DNA double-strand break repair Rad50 ATPase	0.387	0.999	uni	NC_006461	1267	966	fig|300852.9.peg.1267	TTHA1288		DNA double-strand break repair Rad50 ATPase	0.385	0.999	uni	CP002777	1289	966	fig|762633.3.peg.1289	Ththe16_1300		DNA double-strand break repair Rad50 ATPase	0.386	0.999	uni	CP003252	738	966	fig|798128.4.peg.738	TtJL18_0760		DNA double-strand break repair Rad50 ATPase	0.385	0.999	uni
ATNI01000023	212	392	fig|570924.3.peg.212	TNMX_01180		Exonuclease SbcD	3341	4519	-	uni	NC_005835	917	372	fig|262724.6.peg.917	TTC0923	DNA double-strand break repair protein Mre11	0.517	0.981	uni	NC_006461	1268	372	fig|300852.9.peg.1268	TTHA1289		DNA double-strand break repair protein Mre11	0.512	0.981	uni	CP002777	1290	372	fig|762633.3.peg.1290	Ththe16_1301		DNA double-strand break repair protein Mre11	0.509	0.981	uni	CP003252	737	372	fig|798128.4.peg.737	TtJL18_0759		DNA double-strand break repair protein Mre11	0.509	0.981	uni
ATNI01000023	213	141	fig|570924.3.peg.213	TNMX_01185		hypothetical protein	4619	5044	-
ATNI01000023	214	198	fig|570924.3.peg.214	TNMX_01190		hypothetical protein	5066	5662	-
ATNI01000023	215	499	fig|570924.3.peg.215	TNMX_01195		hypothetical protein	5684	7183	-
ATNI01000023	216	183	fig|570924.3.peg.216	TNMX_01200		hypothetical protein	7799	8350	-																				bi	CP002778	2341	185	fig|762633.3.peg.2341	Ththe16_2338		hypothetical protein	0.644	0.995	bi	CP003254	2393	185	fig|798128.4.peg.2393	TtJL18_2460		hypothetical protein	0.633	0.995
ATNI01000023	217	134	fig|570924.3.peg.217	TNMX_01205		hypothetical protein	8355	8759	-																				bi	CP002778	2340	140	fig|762633.3.peg.2340	Ththe16_2337		helix-turn-helix domain protein	0.718	0.829	bi	CP003254	2394	140	fig|798128.4.peg.2394	TtJL18_2461		hypothetical protein	0.746	0.807
ATNI01000024	218	340	fig|570924.3.peg.218	TNMX_01215	hemE	Uroporphyrinogen III decarboxylase (EC 4.1.1.37)	13	1035	+	bi	NC_005835	233	346	fig|262724.6.peg.233	TTC0232	Uroporphyrinogen III decarboxylase (EC 4.1.1.37)	0.836	0.965	bi	NC_006461	599	341	fig|300852.9.peg.599	TTHA0601	hemE	Uroporphyrinogen III decarboxylase (EC 4.1.1.37)	0.836	0.979	bi	CP002777	604	341	fig|762633.3.peg.604	Ththe16_0603		Uroporphyrinogen III decarboxylase (EC 4.1.1.37)	0.833	0.979	bi	CP003252	1432	346	fig|798128.4.peg.1432	TtJL18_1475		Uroporphyrinogen III decarboxylase (EC 4.1.1.37)	0.836	0.965	bi
ATNI01000024	219	317	fig|570924.3.peg.219	TNMX_01220		Ferrochelatase, protoheme ferro-lyase (EC 4.99.1.1)	1032	1985	+	bi	NC_005835	232	317	fig|262724.6.peg.232	TTC0231	Ferrochelatase, protoheme ferro-lyase (EC 4.99.1.1)	0.871	0.997	bi	NC_006461	598	317	fig|300852.9.peg.598	TTHA0600	hemH	Ferrochelatase, protoheme ferro-lyase (EC 4.99.1.1)	0.868	0.997	bi	CP002777	603	317	fig|762633.3.peg.603	Ththe16_0602		Ferrochelatase, protoheme ferro-lyase (EC 4.99.1.1)	0.868	0.997	bi	CP003252	1433	317	fig|798128.4.peg.1433	TtJL18_1476		Ferrochelatase, protoheme ferro-lyase (EC 4.99.1.1)	0.874	0.997	bi
ATNI01000024	220	451	fig|570924.3.peg.220	TNMX_01225		Protoporphyrinogen IX oxidase, aerobic, HemY (EC 1.3.3.4)	1973	3328	+	bi	NC_005835	231	457	fig|262724.6.peg.231	TTC0230	Protoporphyrinogen IX oxidase, aerobic, HemY (EC 1.3.3.4)	0.796	0.921	bi	NC_006461	597	457	fig|300852.9.peg.597	TTHA0599		Protoporphyrinogen IX oxidase, aerobic, HemY (EC 1.3.3.4)	0.794	0.921	bi	CP002777	602	457	fig|762633.3.peg.602	Ththe16_0601		Protoporphyrinogen IX oxidase, aerobic, HemY (EC 1.3.3.4)	0.797	0.923	bi	CP003252	1434	457	fig|798128.4.peg.1434	TtJL18_1477		Protoporphyrinogen IX oxidase, aerobic, HemY (EC 1.3.3.4)	0.795	0.947	bi
ATNI01000025	221	398	fig|570924.3.peg.221	TNMX_01235		Maltose/maltodextrin ABC transporter, substrate binding periplasmic protein MalE	75	1271	+	bi	NC_005835	1280	423	fig|262724.6.peg.1280	TTC1288	Maltose/maltodextrin ABC transporter, substrate binding periplasmic protein MalE	0.894	0.939	bi	NC_006461	1622	429	fig|300852.9.peg.1622	TTHA1652		Maltose/maltodextrin ABC transporter, substrate binding periplasmic protein MalE	0.899	0.925	bi	CP002777	1658	398	fig|762633.3.peg.1658	Ththe16_1669		Maltose/maltodextrin ABC transporter, substrate binding periplasmic protein MalE	0.894	0.997	bi	CP003252	380	398	fig|798128.4.peg.380	TtJL18_0394		Maltose/maltodextrin ABC transporter, substrate binding periplasmic protein MalE	0.907	0.997	bi
ATNI01000025	222	442	fig|570924.3.peg.222	TNMX_01240		Maltose/maltodextrin ABC transporter, permease protein MalF	1403	2731	+	bi	NC_005835	1279	442	fig|262724.6.peg.1279	TTC1287	Maltose/maltodextrin ABC transporter, permease protein MalF	0.83	0.998	bi	NC_006461	1621	442	fig|300852.9.peg.1621	TTHA1651		Maltose/maltodextrin ABC transporter, permease protein MalF	0.835	0.998	bi	CP002777	1657	442	fig|762633.3.peg.1657	Ththe16_1668		Maltose/maltodextrin ABC transporter, permease protein MalF	0.828	0.998	bi	CP003252	381	442	fig|798128.4.peg.381	TtJL18_0395		Maltose/maltodextrin ABC transporter, permease protein MalF	0.83	0.998	bi
ATNI01000025	223	439	fig|570924.3.peg.223	TNMX_01245		Maltose/maltodextrin ABC transporter, permease protein MalG	2732	4051	+	bi	NC_005835	1278	439	fig|262724.6.peg.1278	TTC1286	Maltose/maltodextrin ABC transporter, permease protein MalG	0.902	0.998	bi	NC_006461	1620	439	fig|300852.9.peg.1620	TTHA1650		Maltose/maltodextrin ABC transporter, permease protein MalG	0.904	0.998	bi	CP002777	1656	439	fig|762633.3.peg.1656	Ththe16_1667		Maltose/maltodextrin ABC transporter, permease protein MalG	0.902	0.998	bi	CP003252	382	439	fig|798128.4.peg.382	TtJL18_0396		Maltose/maltodextrin ABC transporter, permease protein MalG	0.895	0.998	bi
ATNI01000025	224	570	fig|570924.3.peg.224	TNMX_01250		Maltodextrin glucosidase (EC 3.2.1.20)	4056	5768	+	bi	NC_005835	1275	570	fig|262724.6.peg.1275	TTC1283	Maltodextrin glucosidase (EC 3.2.1.20)	0.794	0.993	bi	NC_006461	1617	570	fig|300852.9.peg.1617	TTHA1647		Maltodextrin glucosidase (EC 3.2.1.20)	0.787	0.995	bi	CP002777	1655	570	fig|762633.3.peg.1655	Ththe16_1666		Maltodextrin glucosidase (EC 3.2.1.20)	0.797	0.991	bi	CP003252	385	590	fig|798128.4.peg.385	TtJL18_0399		Maltodextrin glucosidase (EC 3.2.1.20)	0.812	0.873	bi
ATNI01000025	225	130	fig|570924.3.peg.225	TNMX_01255		hypothetical protein	5779	6171	+										bi	NC_006461	1616	115	fig|300852.9.peg.1616	TTHA1646		hypothetical protein	0.4	0.835																					bi
ATNI01000025	226	746	fig|570924.3.peg.226	TNMX_01260		Recombination inhibitory protein MutS2	6197	8437	+	bi	NC_005835	1274	744	fig|262724.6.peg.1274	TTC1282	Recombination inhibitory protein MutS2	0.801	0.997	bi	NC_006461	1615	744	fig|300852.9.peg.1615	TTHA1645		Recombination inhibitory protein MutS2	0.803	0.997	bi	CP002777	1654	744	fig|762633.3.peg.1654	Ththe16_1665		Recombination inhibitory protein MutS2	0.801	0.997	bi	CP003252	386	744	fig|798128.4.peg.386	TtJL18_0400		Recombination inhibitory protein MutS2	0.807	0.997	bi
ATNI01000025	227	133	fig|570924.3.peg.227	TNMX_01265		4-hydroxybenzoyl-CoA thioesterase	8434	8835	-	bi	NC_005835	1488	124	fig|262724.6.peg.1488	TTC1494	4-hydroxybenzoyl-CoA thioesterase	0.68	0.976	bi	NC_006461	1816	124	fig|300852.9.peg.1816	TTHA1846		4-hydroxybenzoyl-CoA thioesterase	0.672	0.976	bi	CP002777	1851	133	fig|762633.3.peg.1851	Ththe16_1862		4-hydroxybenzoyl-CoA thioesterase	0.878	0.977	bi	CP003252	1882	133	fig|798128.4.peg.1882	TtJL18_1943		hypothetical protein	0.878	0.977	bi
ATNI01000025	228	562	fig|570924.3.peg.228	TNMX_01270		Oligoendopeptidase F (EC 3.4.24.-)	8885	10573	+	bi	NC_005835	1494	563	fig|262724.6.peg.1494	TTC1501	Oligoendopeptidase F (EC 3.4.24.-)	0.858	0.996	bi	NC_006461	1821	563	fig|300852.9.peg.1821	TTHA1852		Oligoendopeptidase F (EC 3.4.24.-)	0.852	0.996	bi	CP002777	1854	564	fig|762633.3.peg.1854	Ththe16_1865		Oligoendopeptidase F (EC 3.4.24.-)	0.843	0.993	bi	CP003252	1885	564	fig|798128.4.peg.1885	TtJL18_1946		Oligoendopeptidase F (EC 3.4.24.-)	0.845	0.993	bi
ATNI01000025	229	149	fig|570924.3.peg.229	TNMX_01275		Arsenate reductase (EC 1.20.4.1)	10630	11079	+	bi	NC_005835	1495	150	fig|262724.6.peg.1495	TTC1502	Arsenate reductase (EC 1.20.4.1)	0.846	0.987	bi	NC_006461	1822	150	fig|300852.9.peg.1822	TTHA1853		Arsenate reductase (EC 1.20.4.1)	0.832	0.987	bi	CP002777	1855	150	fig|762633.3.peg.1855	Ththe16_1866		Arsenate reductase (EC 1.20.4.1)	0.839	0.987	bi	CP003252	1886	150	fig|798128.4.peg.1886	TtJL18_1947		Arsenate reductase (EC 1.20.4.1)	0.852	0.987	bi
ATNI01000025	230	239	fig|570924.3.peg.230	TNMX_01280		Demethylmenaquinone methyltransferase (EC 2.1.1.163)	11082	11801	-	bi	NC_005835	1496	234	fig|262724.6.peg.1496	TTC1503	Demethylmenaquinone methyltransferase (EC 2.1.1.163)	0.832	0.987	bi	NC_006461	1823	234	fig|300852.9.peg.1823	TTHA1854		Demethylmenaquinone methyltransferase (EC 2.1.1.163)	0.832	0.987	bi	CP002777	1856	234	fig|762633.3.peg.1856	Ththe16_1867		Demethylmenaquinone methyltransferase (EC 2.1.1.163)	0.828	0.987	bi	CP003252	1887	234	fig|798128.4.peg.1887	TtJL18_1948		Demethylmenaquinone methyltransferase (EC 2.1.1.163)	0.823	0.987	bi
ATNI01000025	231	612	fig|570924.3.peg.231	TNMX_01285		ABC transporter, permease protein	11856	13694	+	bi	NC_005835	1497	604	fig|262724.6.peg.1497	TTC1504	ABC transporter, permease protein	0.882	0.993	bi	NC_006461	1824	603	fig|300852.9.peg.1824	TTHA1855		ABC transporter, permease protein	0.879	0.995	bi	CP002777	1857	604	fig|762633.3.peg.1857	Ththe16_1868		ABC transporter, permease protein	0.874	0.993	bi	CP003252	1888	604	fig|798128.4.peg.1888	TtJL18_1949		ABC transporter, permease protein	0.875	0.993	bi
ATNI01000025	232	307	fig|570924.3.peg.232	TNMX_01290		Unspecified monosaccharide ABC transport system, permease component 2	13691	14614	+	bi	NC_005835	1498	307	fig|262724.6.peg.1498	TTC1505	Unspecified monosaccharide ABC transport system, permease component 2	0.906	0.997	bi	NC_006461	1825	307	fig|300852.9.peg.1825	TTHA1856		Unspecified monosaccharide ABC transport system, permease component 2	0.909	0.997	bi	CP002777	1858	307	fig|762633.3.peg.1858	Ththe16_1869		Unspecified monosaccharide ABC transport system, permease component 2	0.906	0.997	bi	CP003252	1889	307	fig|798128.4.peg.1889	TtJL18_1950		Unspecified monosaccharide ABC transport system, permease component 2	0.902	0.997	bi
ATNI01000025	233	91	fig|570924.3.peg.233	TNMX_01295		FIG01181137: hypothetical protein	14602	14877	-	bi	NC_005835	1499	85	fig|262724.6.peg.1499	TTC1506	hypothetical protein	0.616	0.8	bi	NC_006461	1826	85	fig|300852.9.peg.1826	TTHA1857		hypothetical protein	0.616	0.8	bi	CP002777	1859	85	fig|762633.3.peg.1859	Ththe16_1870		hypothetical protein	0.63	0.8	bi	CP003252	1890	85	fig|798128.4.peg.1890	TtJL18_1951		hypothetical protein	0.63	0.8	bi
ATNI01000025	234	262	fig|570924.3.peg.234	TNMX_01300		Stage 0 sporulation protein YaaT	14879	15667	-	bi	NC_005835	1501	255	fig|262724.6.peg.1501	TTC1508	Stage 0 sporulation protein YaaT	0.794	0.996	bi	NC_006461	1828	255	fig|300852.9.peg.1828	TTHA1859		Stage 0 sporulation protein YaaT	0.794	0.996	bi	CP002777	1861	255	fig|762633.3.peg.1861	Ththe16_1872		Stage 0 sporulation protein YaaT	0.79	0.996	bi	CP003252	1892	255	fig|798128.4.peg.1892	TtJL18_1953		Stage 0 sporulation protein YaaT	0.79	0.996	bi
ATNI01000025	235	269	fig|570924.3.peg.235	TNMX_01305		DNA polymerase III delta prime subunit (EC 2.7.7.7)	15664	16473	-	bi	NC_005835	1502	268	fig|262724.6.peg.1502	TTC1509	DNA polymerase III delta prime subunit (EC 2.7.7.7)	0.762	0.996	bi	NC_006461	1829	268	fig|300852.9.peg.1829	TTHA1860		DNA polymerase III delta prime subunit (EC 2.7.7.7)	0.766	0.996	bi	CP002777	1862	268	fig|762633.3.peg.1862	Ththe16_1873		DNA polymerase III delta prime subunit (EC 2.7.7.7)	0.773	0.996	bi	CP003252	1893	268	fig|798128.4.peg.1893	TtJL18_1954		DNA polymerase III delta prime subunit (EC 2.7.7.7)	0.77	0.996	bi
ATNI01000025	236	240	fig|570924.3.peg.236	TNMX_01310		Serine/threonine protein phosphatase (EC 3.1.3.16)	16440	17162	-	bi	NC_005835	1503	240	fig|262724.6.peg.1503	TTC1510	Serine/threonine protein phosphatase (EC 3.1.3.16)	0.812	0.996	bi	NC_006461	1830	240	fig|300852.9.peg.1830	TTHA1861		Serine/threonine protein phosphatase (EC 3.1.3.16)	0.812	0.996	bi	CP002777	1863	240	fig|762633.3.peg.1863	Ththe16_1874		Serine/threonine protein phosphatase (EC 3.1.3.16)	0.812	0.996	bi	CP003252	1894	240	fig|798128.4.peg.1894	TtJL18_1955		Serine/threonine protein phosphatase (EC 3.1.3.16)	0.812	0.996	bi
ATNI01000025	237	207	fig|570924.3.peg.237	TNMX_01315		hypothetical protein	17186	17809	+	bi	NC_005835	1504	207	fig|262724.6.peg.1504	TTC1511	hypothetical protein	0.758	0.995	bi	NC_006461	1831	209	fig|300852.9.peg.1831	TTHA1862		hypothetical protein	0.758	0.986	bi	CP002777	1864	207	fig|762633.3.peg.1864	Ththe16_1875		hypothetical protein	0.758	0.995	bi	CP003252	1895	207	fig|798128.4.peg.1895	TtJL18_1956		hypothetical protein	0.763	0.995	bi
ATNI01000025	238	66	fig|570924.3.peg.238	TNMX_01320		hypothetical protein	17823	18023	+	bi	NC_005835	1505	53	fig|262724.6.peg.1505	TTC1512	hypothetical protein	0.769	0.962	bi	NC_006461	1832	65	fig|300852.9.peg.1832	TTHA1863		hypothetical protein	0.812	0.969	bi	CP002777	1865	66	fig|762633.3.peg.1865	Ththe16_1876		hypothetical protein	0.848	0.985	bi	CP003252	1896	65	fig|798128.4.peg.1896	TtJL18_1957		hypothetical protein	0.844	0.969	bi
ATNI01000025	239	139	fig|570924.3.peg.239	TNMX_01325		hypothetical protein	18079	18498	-	bi	NC_005835	1664	147	fig|262724.6.peg.1664	TTC1667	hypothetical protein	0.734	0.864	bi	NC_006461	316	147	fig|300852.9.peg.316	TTHA0316		hypothetical protein	0.718	0.884	bi	CP002777	1866	38	fig|762633.3.peg.1866			hypothetical protein	0.677	0.789
ATNI01000025	240	320	fig|570924.3.peg.240			hypothetical protein	18559	19521	-	bi	NC_005835	1665	321	fig|262724.6.peg.1665	TTC1668	hypothetical protein	0.748	0.988	bi	NC_006461	315	321	fig|300852.9.peg.315	TTHA0315		hypothetical protein	0.752	0.988	bi	CP002777	62	315	fig|762633.3.peg.62	Ththe16_0062		hypothetical protein	0.749	0.997	bi	CP003252	65	321	fig|798128.4.peg.65	TtJL18_0066		hypothetical protein	0.755	0.988	bi
ATNI01000025	241	407	fig|570924.3.peg.241	TNMX_01335		hypothetical protein	19487	20710	+	bi	NC_005835	1666	367	fig|262724.6.peg.1666	TTC1669	FIG01181209: hypothetical protein	0.623	0.995	bi	NC_006461	314	367	fig|300852.9.peg.314	TTHA0314		FIG01181209: hypothetical protein	0.623	0.995	bi	CP002777	63	406	fig|762633.3.peg.63	Ththe16_0063		FIG01181209: hypothetical protein	0.612	0.995	bi	CP003252	66	367	fig|798128.4.peg.66	TtJL18_0067		FIG01181209: hypothetical protein	0.612	0.995	bi
ATNI01000025	242	765	fig|570924.3.peg.242	TNMX_01340		hypothetical protein	20899	23196	-
ATNI01000025	243	659	fig|570924.3.peg.243	TNMX_01345		Threonyl-tRNA synthetase (EC 6.1.1.3)	23523	25502	+	bi	NC_005835	1509	659	fig|262724.6.peg.1509	TTC1516	Threonyl-tRNA synthetase (EC 6.1.1.3)	0.93	0.998	bi	NC_006461	1842	659	fig|300852.9.peg.1842	TTHA1875		Threonyl-tRNA synthetase (EC 6.1.1.3)	0.927	0.998	bi	CP002777	1868	659	fig|762633.3.peg.1868	Ththe16_1879		Threonyl-tRNA synthetase (EC 6.1.1.3)	0.93	0.998	bi	CP003252	1900	659	fig|798128.4.peg.1900	TtJL18_1961		Threonyl-tRNA synthetase (EC 6.1.1.3)	0.921	0.998	bi
ATNI01000025	244	262	fig|570924.3.peg.244	TNMX_01350		Phenylacetic acid degradation operon negative regulatory protein paaX	25502	26290	+	bi	NC_005835	1508	260	fig|262724.6.peg.1508	TTC1515	Phenylacetic acid degradation operon negative regulatory protein paaX	0.75	0.935	bi	NC_006461	1843	260	fig|300852.9.peg.1843	TTHA1876		Phenylacetic acid degradation operon negative regulatory protein paaX	0.756	0.942	bi	CP002777	1869	260	fig|762633.3.peg.1869	Ththe16_1880		Phenylacetic acid degradation operon negative regulatory protein paaX	0.747	0.985	bi	CP003252	1899	260	fig|798128.4.peg.1899	TtJL18_1960		Phenylacetic acid degradation operon negative regulatory protein paaX	0.751	0.985	bi
ATNI01000025	245	396	fig|570924.3.peg.245	TNMX_01355		Glycerol-3-phosphate ABC transporter, periplasmic glycerol-3-phosphate-binding protein (TC 3.A.1.1.3)	26287	27477	+	bi	NC_005835	1507	395	fig|262724.6.peg.1507	TTC1514	Glycerol-3-phosphate ABC transporter, periplasmic glycerol-3-phosphate-binding protein (TC 3.A.1.1.3)	0.797	0.995	bi	NC_006461	1844	394	fig|300852.9.peg.1844	TTHA1877		Glycerol-3-phosphate ABC transporter, periplasmic glycerol-3-phosphate-binding protein (TC 3.A.1.1.3)	0.799	0.995	bi	CP002777	1870	394	fig|762633.3.peg.1870	Ththe16_1881		Glycerol-3-phosphate ABC transporter, periplasmic glycerol-3-phosphate-binding protein (TC 3.A.1.1.3)	0.802	0.995	bi	CP003252	1898	395	fig|798128.4.peg.1898	TtJL18_1959		Glycerol-3-phosphate ABC transporter, periplasmic glycerol-3-phosphate-binding protein (TC 3.A.1.1.3)	0.808	0.997	bi
ATNI01000025	246	405	fig|570924.3.peg.246	TNMX_01360		Glycerol-3-phosphate ABC transporter, periplasmic glycerol-3-phosphate-binding protein (TC 3.A.1.1.3)	27526	28743	+	bi	NC_005835	1569	398	fig|262724.6.peg.1569	TTC1573	Glycerol-3-phosphate ABC transporter, periplasmic glycerol-3-phosphate-binding protein (TC 3.A.1.1.3)	0.803	0.965	bi	NC_006461	1907	398	fig|300852.9.peg.1907	TTHA1936		Glycerol-3-phosphate ABC transporter, periplasmic glycerol-3-phosphate-binding protein (TC 3.A.1.1.3)	0.803	0.965	bi	CP002777	1926	396	fig|762633.3.peg.1926	Ththe16_1936		Glycerol-3-phosphate ABC transporter, periplasmic glycerol-3-phosphate-binding protein (TC 3.A.1.1.3)	0.836	0.965	bi	CP003252	1956	398	fig|798128.4.peg.1956	TtJL18_2024		Glycerol-3-phosphate ABC transporter, periplasmic glycerol-3-phosphate-binding protein (TC 3.A.1.1.3)	0.844	0.965	bi
ATNI01000025	247	255	fig|570924.3.peg.247	TNMX_01365		Sugar phosphate isomerases/epimerases	28878	29645	+	bi	NC_005835	1567	258	fig|262724.6.peg.1567	TTC1571	Sugar phosphate isomerases/epimerases	0.772	0.981	bi	NC_006461	1905	258	fig|300852.9.peg.1905	TTHA1934		Sugar phosphate isomerases/epimerases	0.776	0.981	bi	CP002777	1925	258	fig|762633.3.peg.1925	Ththe16_1935		Sugar phosphate isomerases/epimerases	0.791	0.981	bi	CP003252	1954	258	fig|798128.4.peg.1954	TtJL18_2022		Sugar phosphate isomerases/epimerases	0.772	0.981	bi
ATNI01000025	248	241	fig|570924.3.peg.248	TNMX_01370		c-type cytochrome	29742	30467	+	bi	NC_005835	1566	243	fig|262724.6.peg.1566	TTC1570	c-type cytochrome	0.784	0.996	bi	NC_006461	1904	243	fig|300852.9.peg.1904	TTHA1933		c-type cytochrome	0.78	0.996	bi	CP002777	1924	243	fig|762633.3.peg.1924	Ththe16_1934		c-type cytochrome	0.763	0.996	bi	CP003252	1953	243	fig|798128.4.peg.1953	TtJL18_2021		c-type cytochrome	0.771	0.996	bi
ATNI01000025	249	160	fig|570924.3.peg.249	TNMX_01375		Ubiquinol-cytochrome C reductase, cytochrome C1 subunit, Deinococcus-Thermus-specific	30481	30963	+	bi	NC_005835	1565	160	fig|262724.6.peg.1565	TTC1569	Ubiquinol-cytochrome C reductase, cytochrome C1 subunit, Deinococcus-Thermus-specific	0.894	0.994	bi	NC_006461	1903	160	fig|300852.9.peg.1903	TTHA1932		Ubiquinol-cytochrome C reductase, cytochrome C1 subunit, Deinococcus-Thermus-specific	0.881	0.994	bi	CP002777	1923	160	fig|762633.3.peg.1923	Ththe16_1933		Ubiquinol-cytochrome C reductase, cytochrome C1 subunit, Deinococcus-Thermus-specific	0.894	0.994	bi	CP003252	1952	160	fig|798128.4.peg.1952	TtJL18_2020		Ubiquinol-cytochrome C reductase, cytochrome C1 subunit, Deinococcus-Thermus-specific	0.894	0.994	bi
ATNI01000025	250	209	fig|570924.3.peg.250	TNMX_01380		Ubiquinol-cytochrome C reductase iron-sulfur subunit (EC 1.10.2.2)	30974	31603	+	bi	NC_005835	1564	210	fig|262724.6.peg.1564	TTC1568	Ubiquinol-cytochrome C reductase iron-sulfur subunit (EC 1.10.2.2)	0.854	0.976	bi	NC_006461	1902	210	fig|300852.9.peg.1902	TTHA1931		Ubiquinol-cytochrome C reductase iron-sulfur subunit (EC 1.10.2.2)	0.858	0.967	bi	CP002777	1922	210	fig|762633.3.peg.1922	Ththe16_1932		Ubiquinol-cytochrome C reductase iron-sulfur subunit (EC 1.10.2.2)	0.843	0.995	bi	CP003252	1951	210	fig|798128.4.peg.1951	TtJL18_2019		Ubiquinol-cytochrome C reductase iron-sulfur subunit (EC 1.10.2.2)	0.845	0.976	bi
ATNI01000025	251	420	fig|570924.3.peg.251	TNMX_01385		Ubiquinol-cytochrome C reductase, cytochrome B subunit (EC 1.10.2.2)	31613	32875	+	bi	NC_005835	1563	420	fig|262724.6.peg.1563	TTC1567	Ubiquinol-cytochrome C reductase, cytochrome B subunit (EC 1.10.2.2)	0.884	0.986	bi	NC_006461	1901	420	fig|300852.9.peg.1901	TTHA1930		Ubiquinol-cytochrome C reductase, cytochrome B subunit (EC 1.10.2.2)	0.882	0.986	bi	CP002777	1921	421	fig|762633.3.peg.1921	Ththe16_1931		Ubiquinol-cytochrome C reductase, cytochrome B subunit (EC 1.10.2.2)	0.883	0.995	bi	CP003252	1950	420	fig|798128.4.peg.1950	TtJL18_2018		Ubiquinol-cytochrome C reductase, cytochrome B subunit (EC 1.10.2.2)	0.885	0.995	bi
ATNI01000025	252	539	fig|570924.3.peg.252	TNMX_01390		SSU ribosomal protein S1p	32940	34559	-	bi	NC_005835	1824	536	fig|262724.6.peg.1824	TTC1824	SSU ribosomal protein S1p	0.845	0.985	bi	NC_006461	160	536	fig|300852.9.peg.160	TTHA0162	rpsA	SSU ribosomal protein S1p	0.847	0.985	bi	CP002777	232	536	fig|762633.3.peg.232	Ththe16_0227		SSU ribosomal protein S1p	0.845	0.985	bi	CP003252	235	536	fig|798128.4.peg.235	TtJL18_0245		SSU ribosomal protein S1p	0.847	0.985	bi
ATNI01000025	253	371	fig|570924.3.peg.253	TNMX_01395		carboxypeptidase G2 precursor	34758	35873	+	bi	NC_005835	1326	374	fig|262724.6.peg.1326	TTC1334	carboxypeptidase G2 precursor	0.85	0.963	bi	NC_006461	1668	374	fig|300852.9.peg.1668	TTHA1698		carboxypeptidase G2 precursor	0.85	0.963	bi	CP002777	1705	371	fig|762633.3.peg.1705	Ththe16_1716		carboxypeptidase G2 precursor	0.853	0.97	bi	CP003252	333	374	fig|798128.4.peg.333	TtJL18_0347		carboxypeptidase G2 precursor	0.853	0.963	bi
ATNI01000025	254	158	fig|570924.3.peg.254	TNMX_01400		YbaK/prolyl-tRNA synthetase associated region	35870	36346	+	bi	NC_005835	1327	158	fig|262724.6.peg.1327	TTC1335	YbaK/prolyl-tRNA synthetase associated region	0.783	0.987	bi	NC_006461	1669	158	fig|300852.9.peg.1669	TTHA1699		YbaK/prolyl-tRNA synthetase associated region	0.79	0.987	bi	CP002777	1706	158	fig|762633.3.peg.1706	Ththe16_1717		YbaK/prolyl-tRNA synthetase associated region	0.783	0.987	bi	CP003252	332	158	fig|798128.4.peg.332	TtJL18_0346		YbaK/prolyl-tRNA synthetase associated region	0.79	0.987	bi
ATNI01000025	255	92	fig|570924.3.peg.255	TNMX_01405		hypothetical protein	36349	36627	+	bi	NC_005835	1328	90	fig|262724.6.peg.1328	TTC1336	hypothetical protein	0.9	0.989	bi	NC_006461	1670	90	fig|300852.9.peg.1670	TTHA1700		hypothetical protein	0.9	0.989	bi	CP002777	1707	92	fig|762633.3.peg.1707	Ththe16_1718		hypothetical protein	0.857	0.978	bi	CP003252	331	92	fig|798128.4.peg.331	TtJL18_0345		hypothetical protein	0.857	0.978	bi
ATNI01000025	256	94	fig|570924.3.peg.256	TNMX_01410		hypothetical protein	36637	36921	+	bi	NC_005835	1329	94	fig|262724.6.peg.1329	TTC1337	hypothetical protein	0.84	0.989	bi	NC_006461	1671	94	fig|300852.9.peg.1671	TTHA1701		hypothetical protein	0.84	0.989																					bi
ATNI01000025	257	132	fig|570924.3.peg.257	TNMX_01415		hypothetical protein	36924	37322	+	bi	NC_005835	1330	132	fig|262724.6.peg.1330	TTC1338	hypothetical protein	0.856	0.992	bi	NC_006461	1672	132	fig|300852.9.peg.1672	TTHA1702		hypothetical protein	0.848	0.992																					bi
ATNI01000025	258	451	fig|570924.3.peg.258	TNMX_01420		Na(+)-linked D-alanine glycine permease	37353	38708	-	bi	NC_005835	1331	451	fig|262724.6.peg.1331	TTC1339	Na(+)-linked D-alanine glycine permease	0.891	0.998	bi	NC_006461	1673	451	fig|300852.9.peg.1673	TTHA1703		Na(+)-linked D-alanine glycine permease	0.891	0.998	bi	CP002777	1708	451	fig|762633.3.peg.1708	Ththe16_1719		Na(+)-linked D-alanine glycine permease	0.894	0.998	bi	CP003252	330	451	fig|798128.4.peg.330	TtJL18_0344		Na(+)-linked D-alanine glycine permease	0.896	0.998	bi
ATNI01000025	259	306	fig|570924.3.peg.259	TNMX_01425		hypothetical protein	38711	39631	-	bi	NC_005835	1332	242	fig|262724.6.peg.1332	TTC1340	hypothetical protein	0.719	0.996	bi	NC_006461	1674	260	fig|300852.9.peg.1674	TTHA1704		hypothetical protein	0.726	0.992	bi	CP002777	1709	260	fig|762633.3.peg.1709	Ththe16_1720		hypothetical protein	0.73	0.992	bi	CP003252	329	260	fig|798128.4.peg.329	TtJL18_0343		hypothetical protein	0.734	0.992	bi
ATNI01000025	260	232	fig|570924.3.peg.260	TNMX_01430		carboxylesterase	39630	40328	+	bi	NC_005835	1334	230	fig|262724.6.peg.1334	TTC1341	Carboxylesterase (EC 3.1.1.1)	0.778	0.987	bi	NC_006461	1675	227	fig|300852.9.peg.1675	TTHA1705		Esterase	0.752	0.987	bi	CP002777	1710	230	fig|762633.3.peg.1710	Ththe16_1721		Carboxylesterase (EC 3.1.1.1)	0.783	0.987	bi	CP003252	328	230	fig|798128.4.peg.328	TtJL18_0342		Carboxylesterase (EC 3.1.1.1)	0.783	0.987	bi
ATNI01000025	261	248	fig|570924.3.peg.261	TNMX_01435		putative divalent heavy-metal cations transporter	40339	41085	+	bi	NC_005835	1335	248	fig|262724.6.peg.1335	TTC1342	putative divalent heavy-metal cations transporter	0.835	0.996	bi	NC_006461	1676	248	fig|300852.9.peg.1676	TTHA1706		putative divalent heavy-metal cations transporter	0.831	0.996	bi	CP002777	1711	248	fig|762633.3.peg.1711	Ththe16_1722		putative divalent heavy-metal cations transporter	0.839	0.996	bi	CP003252	327	248	fig|798128.4.peg.327	TtJL18_0341		putative divalent heavy-metal cations transporter	0.843	0.996	bi
ATNI01000025	262	236	fig|570924.3.peg.262	TNMX_01440		Sugar/maltose fermentation stimulation protein homolog	41038	41748	-	bi	NC_005835	1336	221	fig|262724.6.peg.1336	TTC1343	Sugar/maltose fermentation stimulation protein homolog	0.697	0.95	bi	NC_006461	1677	221	fig|300852.9.peg.1677	TTHA1707		Sugar/maltose fermentation stimulation protein homolog	0.692	0.95	bi	CP002777	1712	221	fig|762633.3.peg.1712	Ththe16_1723		Sugar/maltose fermentation stimulation protein homolog	0.692	0.95	bi	CP003252	326	221	fig|798128.4.peg.326	TtJL18_0340		Sugar/maltose fermentation stimulation protein homolog	0.692	0.95	bi
ATNI01000025	263	74	fig|570924.3.peg.263			HEPN domain-containing protein, TM0613 group	42191	42415	+	uni	NC_005835	269	127	fig|262724.6.peg.269	TTC0267	hypothetical protein	0.463	0.52	uni	NC_006462	2007	145	fig|300852.9.peg.2007	TTHB063		HEPN domain-containing protein, TM0613 group	0.736	0.49	uni	CP002778	2310	141	fig|762633.3.peg.2310	Ththe16_2308		HEPN domain-containing protein, TM0613 group	0.73	0.518	uni	CP003253	2168	141	fig|798128.4.peg.2168	TtJL18_2232		HEPN domain-containing protein, TM0613 group	0.716	0.518	uni
ATNI01000025	264	110	fig|570924.3.peg.264	TNMX_01460		hypothetical protein	42378	42710	+	uni	NC_005835	1141	90	fig|262724.6.peg.1141	TTC1148	Nucleotidyltransferase domain protein, BT0168 group	0.353	0.933	uni	NC_006462	2008	106	fig|300852.9.peg.2008	TTHB064		Nucleotidyltransferase domain protein, TM0614 group	0.673	0.972	uni	CP002778	2309	104	fig|762633.3.peg.2309	Ththe16_2307		Nucleotidyltransferase domain protein, TM0614 group	0.667	0.971	uni	CP003253	2169	104	fig|798128.4.peg.2169	TtJL18_2233		Nucleotidyltransferase domain protein, TM0614 group	0.667	0.971	uni
ATNI01000025	265	478	fig|570924.3.peg.265	TNMX_01465		hypothetical protein	42875	44311	-	bi	NC_005835	1339	474	fig|262724.6.peg.1339	TTC1346	hypothetical protein	0.705	0.994	bi	NC_006461	1679	474	fig|300852.9.peg.1679	TTHA1709		hypothetical protein	0.703	0.994	bi	CP002777	1714	477	fig|762633.3.peg.1714	Ththe16_1725		hypothetical protein	0.704	0.994	bi	CP003252	322	477	fig|798128.4.peg.322	TtJL18_0335		hypothetical protein	0.704	0.994	bi
ATNI01000025	266	350	fig|570924.3.peg.266	TNMX_01470		PROBABLE PYRUVATE FORMATE LYASE ACTIVATING PROTEIN PFLA (FORMATE ACETYLTRANSFERASE ACTIVATING ENZYME) ([PYRUVATE FORMATE-LYASE] ACTIVATING ENZYME) (EC 1.97.1.4)	44384	45436	+	bi	NC_005835	1340	350	fig|262724.6.peg.1340	TTC1347	PROBABLE PYRUVATE FORMATE LYASE ACTIVATING PROTEIN PFLA (FORMATE ACETYLTRANSFERASE ACTIVATING ENZYME) ([PYRUVATE FORMATE-LYASE] ACTIVATING ENZYME) (EC 1.97.1.4)	0.869	0.997	bi	NC_006461	1680	350	fig|300852.9.peg.1680	TTHA1710		PROBABLE PYRUVATE FORMATE LYASE ACTIVATING PROTEIN PFLA (FORMATE ACETYLTRANSFERASE ACTIVATING ENZYME) ([PYRUVATE FORMATE-LYASE] ACTIVATING ENZYME) (EC 1.97.1.4)	0.866	0.997	bi	CP002777	1715	350	fig|762633.3.peg.1715	Ththe16_1726		PROBABLE PYRUVATE FORMATE LYASE ACTIVATING PROTEIN PFLA (FORMATE ACETYLTRANSFERASE ACTIVATING ENZYME) ([PYRUVATE FORMATE-LYASE] ACTIVATING ENZYME) (EC 1.97.1.4)	0.874	0.997	bi	CP003252	321	350	fig|798128.4.peg.321	TtJL18_0334		PROBABLE PYRUVATE FORMATE LYASE ACTIVATING PROTEIN PFLA (FORMATE ACETYLTRANSFERASE ACTIVATING ENZYME) ([PYRUVATE FORMATE-LYASE] ACTIVATING ENZYME) (EC 1.97.1.4)	0.883	0.997	bi
ATNI01000025	267	270	fig|570924.3.peg.267	TNMX_01475		hypothetical protein	45424	46236	+	bi	NC_005835	1341	255	fig|262724.6.peg.1341	TTC1348	COG1355, Predicted dioxygenase	0.745	0.996	bi	NC_006461	1681	448	fig|300852.9.peg.1681	TTHA1711		COG1355, Predicted dioxygenase / COG2078: Uncharacterized ACR	0.744	0.565	bi	CP002777	1716	255	fig|762633.3.peg.1716	Ththe16_1727		COG1355, Predicted dioxygenase / COG2078: Uncharacterized ACR	0.741	0.996	bi	CP003252	320	255	fig|798128.4.peg.320	TtJL18_0333		COG1355, Predicted dioxygenase / COG2078: Uncharacterized ACR	0.749	0.996	bi
ATNI01000025	268	185	fig|570924.3.peg.268	TNMX_01480		hypothetical protein	46241	46798	+	bi	NC_005835	1342	187	fig|262724.6.peg.1342	TTC1349	hypothetical protein	0.739	0.979	uni	NC_006461	1681	448	fig|300852.9.peg.1681	TTHA1711		COG1355, Predicted dioxygenase / COG2078: Uncharacterized ACR	0.75	0.408	bi	CP002777	1717	187	fig|762633.3.peg.1717	Ththe16_1728		COG1355, Predicted dioxygenase / COG2078: Uncharacterized ACR	0.75	0.979	uni	CP003252	793	177	fig|798128.4.peg.793	TtJL18_0815		hypothetical protein	0.536	0.989	uni
ATNI01000025	269	129	fig|570924.3.peg.269	TNMX_01485		hypothetical protein	46795	47184	-	bi	NC_005835	1343	129	fig|262724.6.peg.1343	TTC1350	hypothetical protein	0.729	0.992	bi	NC_006461	1682	129	fig|300852.9.peg.1682	TTHA1712		hypothetical protein	0.729	0.992	bi	CP002777	1718	129	fig|762633.3.peg.1718	Ththe16_1729		hypothetical protein	0.744	0.992	bi	CP003252	319	129	fig|798128.4.peg.319	TtJL18_0332		hypothetical protein	0.744	0.992	bi
ATNI01000025	270	249	fig|570924.3.peg.270	TNMX_01490		2-haloalkanoic acid dehalogenase (EC 3.8.1.2)	47260	48009	-	bi	NC_005835	1694	249	fig|262724.6.peg.1694	TTC1695	2-haloalkanoic acid dehalogenase (EC 3.8.1.2)	0.705	0.908	bi	NC_006461	292	249	fig|300852.9.peg.292	TTHA0292		2-haloalkanoic acid dehalogenase (EC 3.8.1.2)	0.709	0.908	bi	CP002777	94	249	fig|762633.3.peg.94	Ththe16_0093		2-haloalkanoic acid dehalogenase (EC 3.8.1.2)	0.705	0.908	bi	CP003252	93	249	fig|798128.4.peg.93	TtJL18_0097		2-haloalkanoic acid dehalogenase (EC 3.8.1.2)	0.696	0.908	bi
ATNI01000025	271	122	fig|570924.3.peg.271	TNMX_01495		hypothetical protein	48023	48391	-	bi	NC_005835	1693	122	fig|262724.6.peg.1693	TTC1694	hypothetical protein	0.87	0.934	bi	NC_006461	293	122	fig|300852.9.peg.293	TTHA0293		hypothetical protein	0.87	0.934	bi	CP002777	93	122	fig|762633.3.peg.93	Ththe16_0092		hypothetical protein	0.87	0.934	bi	CP003252	92	122	fig|798128.4.peg.92	TtJL18_0096		hypothetical protein	0.87	0.934	bi
ATNI01000025	272	171	fig|570924.3.peg.272	TNMX_01500		hypothetical protein	48403	48918	-	bi	NC_005835	1692	171	fig|262724.6.peg.1692	TTC1693	hypothetical protein	0.86	0.994	bi	NC_006461	294	171	fig|300852.9.peg.294	TTHA0294		hypothetical protein	0.854	0.994	bi	CP002777	92	171	fig|762633.3.peg.92	Ththe16_0091		hypothetical protein	0.854	0.994	bi	CP003252	91	171	fig|798128.4.peg.91	TtJL18_0095		hypothetical protein	0.86	0.994	bi
ATNI01000025	273	144	fig|570924.3.peg.273	TNMX_01505		Uncharacterized protein MJ0531	48961	49395	-	bi	NC_005835	1691	144	fig|262724.6.peg.1691	TTC1692	Uncharacterized protein MJ0531	0.875	0.993	bi	NC_006461	295	144	fig|300852.9.peg.295	TTHA0295		Uncharacterized protein MJ0531	0.861	0.993	bi	CP002777	91	144	fig|762633.3.peg.91	Ththe16_0090		Uncharacterized protein MJ0531	0.868	0.993	bi	CP003252	90	144	fig|798128.4.peg.90	TtJL18_0094		Uncharacterized protein MJ0531	0.875	0.993	bi
ATNI01000025	274	238	fig|570924.3.peg.274	TNMX_01510		23S rRNA (guanosine(2251)-2'-O)-methyltransferase (EC 2.1.1.185)	49442	50158	+	bi	NC_005835	1690	238	fig|262724.6.peg.1690	TTC1691	23S rRNA (guanosine(2251)-2'-O)-methyltransferase (EC 2.1.1.185)	0.849	0.996	bi	NC_006461	296	238	fig|300852.9.peg.296	TTHA0296		23S rRNA (guanosine(2251)-2'-O)-methyltransferase (EC 2.1.1.185)	0.849	0.996	bi	CP002777	90	238	fig|762633.3.peg.90	Ththe16_0089		23S rRNA (guanosine(2251)-2'-O)-methyltransferase (EC 2.1.1.185)	0.849	0.996	bi	CP003252	89	238	fig|798128.4.peg.89	TtJL18_0093		23S rRNA (guanosine(2251)-2'-O)-methyltransferase (EC 2.1.1.185)	0.845	0.996	bi
ATNI01000025	275	356	fig|570924.3.peg.275	TNMX_01515		Acetylornithine deacetylase (EC 3.5.1.16)	50163	51233	+	bi	NC_005835	1689	356	fig|262724.6.peg.1689	TTC1690	Acetylornithine deacetylase (EC 3.5.1.16)	0.829	0.997	bi	NC_006461	297	356	fig|300852.9.peg.297	TTHA0297		Acetylornithine deacetylase (EC 3.5.1.16)	0.826	0.997	bi	CP002777	89	356	fig|762633.3.peg.89	Ththe16_0088		Acetylornithine deacetylase (EC 3.5.1.16)	0.834	0.997	bi	CP003252	88	356	fig|798128.4.peg.88	TtJL18_0092		Acetylornithine deacetylase (EC 3.5.1.16)	0.826	0.997	bi
ATNI01000025	276	78	fig|570924.3.peg.276	TNMX_01520		FIG01181024: hypothetical protein	51218	51454	+	bi	NC_005835	1688	78	fig|262724.6.peg.1688	TTC1689	hypothetical protein	0.795	0.987	bi	NC_006461	298	78	fig|300852.9.peg.298	TTHA0298		hypothetical protein	0.795	0.987	bi	CP002777	88	78	fig|762633.3.peg.88	Ththe16_0087		hypothetical protein	0.795	0.987	bi	CP003252	87	78	fig|798128.4.peg.87	TtJL18_0091		hypothetical protein	0.795	0.987	bi
ATNI01000026	277	274	fig|570924.3.peg.277	TNMX_01530		hypothetical protein	25	849	+										bi	NC_006461	1697	271	fig|300852.9.peg.1697	TTHA1727		putative membrane protein	0.504	0.875	bi	CP002777	1733	267	fig|762633.3.peg.1733	Ththe16_1744		putative membrane protein	0.829	0.996	bi	CP003252	304	268	fig|798128.4.peg.304	TtJL18_0317		putative membrane protein	0.936	0.993	bi
ATNI01000026	278	206	fig|570924.3.peg.278	TNMX_01535		hypothetical protein	866	1486	+	bi	NC_005835	1359	208	fig|262724.6.peg.1359	TTC1366	phosphatidylethanolamine N-methyltransferase	0.571	0.976	bi	NC_006461	1699	220	fig|300852.9.peg.1699	TTHA1729		phosphatidylethanolamine N-methyltransferase	0.576	0.923	bi	CP002777	1732	206	fig|762633.3.peg.1732	Ththe16_1743		putative methyltransferase	0.863	0.99	bi	CP003252	305	211	fig|798128.4.peg.305	TtJL18_0318		Methyltransferase type 11	0.863	0.962	bi
ATNI01000026	279	251	fig|570924.3.peg.279	TNMX_01540		S-layer repressor	1490	2245	-	bi	NC_005835	1356	250	fig|262724.6.peg.1356	TTC1363	S-layer repressor	0.542	0.988	bi	NC_006461	1696	250	fig|300852.9.peg.1696	TTHA1726		S-layer repressor	0.545	0.988	bi	CP002777	1731	252	fig|762633.3.peg.1731	Ththe16_1742		S-layer repressor	0.877	0.996	bi	CP003252	306	251	fig|798128.4.peg.306	TtJL18_0319		S-layer repressor	0.876	0.996	bi
ATNI01000026	280	171	fig|570924.3.peg.280	TNMX_01545		putative exported protein	2252	2767	-	bi	NC_005835	1355	172	fig|262724.6.peg.1355	TTC1362	putative exported protein	0.75	0.994	bi	NC_006461	1695	122	fig|300852.9.peg.1695	TTHA1725		putative exported protein	0.787	0.992	bi	CP002777	1730	171	fig|762633.3.peg.1730	Ththe16_1741		putative exported protein	0.959	0.994	bi	CP003252	307	171	fig|798128.4.peg.307	TtJL18_0320		putative exported protein	0.942	0.994	bi
ATNI01000026	281	373	fig|570924.3.peg.281	TNMX_01550		Sensor histidine kinase	2778	3899	-	bi	NC_005835	1354	373	fig|262724.6.peg.1354	TTC1361	Sensor histidine kinase	0.759	0.997	bi	NC_006461	1693	373	fig|300852.9.peg.1693	TTHA1723		Sensor histidine kinase	0.759	0.997	bi	CP002777	1729	373	fig|762633.3.peg.1729	Ththe16_1740		Sensor histidine kinase	0.914	0.997	bi	CP003252	308	380	fig|798128.4.peg.308	TtJL18_0321		Sensor histidine kinase	0.763	0.897	bi
ATNI01000026	282	225	fig|570924.3.peg.282	TNMX_01555		Two component transcriptional regulator, winged helix family precursor	3883	4560	-	bi	NC_005835	1353	225	fig|262724.6.peg.1353	TTC1360	Two component transcriptional regulator, winged helix family precursor	0.835	0.991	bi	NC_006461	1692	225	fig|300852.9.peg.1692	TTHA1722		Two component transcriptional regulator, winged helix family precursor	0.835	0.991	bi	CP002777	1728	225	fig|762633.3.peg.1728	Ththe16_1739		Two component transcriptional regulator, winged helix family precursor	0.969	0.996	bi	CP003252	309	225	fig|798128.4.peg.309	TtJL18_0322		Two component transcriptional regulator, winged helix family precursor	0.835	0.991	bi
ATNI01000026	283	70	fig|570924.3.peg.283	TNMX_01560		hypothetical protein	4557	4769	-	bi	NC_005835	1352	70	fig|262724.6.peg.1352	TTC1359	hypothetical protein	0.871	0.986	bi	NC_006461	1691	73	fig|300852.9.peg.1691	TTHA1721		hypothetical protein	0.871	0.945	bi	CP002777	1727	70	fig|762633.3.peg.1727	Ththe16_1738		hypothetical protein	1	0.986	bi	CP003252	310	70	fig|798128.4.peg.310	TtJL18_0323		hypothetical protein	0.911	0.786	bi
ATNI01000026	284	791	fig|570924.3.peg.284	TNMX_01565		Lead, cadmium, zinc and mercury transporting ATPase (EC 3.6.3.3) (EC 3.6.3.5); Copper-translocating P-type ATPase (EC 3.6.3.4)	4806	7181	-	bi	NC_005835	1351	787	fig|262724.6.peg.1351	TTC1358	Lead, cadmium, zinc and mercury transporting ATPase (EC 3.6.3.3) (EC 3.6.3.5); Copper-translocating P-type ATPase (EC 3.6.3.4)	0.825	0.987	bi	NC_006461	1690	787	fig|300852.9.peg.1690	TTHA1720		Lead, cadmium, zinc and mercury transporting ATPase (EC 3.6.3.3) (EC 3.6.3.5); Copper-translocating P-type ATPase (EC 3.6.3.4)	0.824	0.987	bi	CP002777	1726	792	fig|762633.3.peg.1726	Ththe16_1737		Lead, cadmium, zinc and mercury transporting ATPase (EC 3.6.3.3) (EC 3.6.3.5); Copper-translocating P-type ATPase (EC 3.6.3.4)	0.846	0.996	bi	CP003252	311	798	fig|798128.4.peg.311	TtJL18_0324		Lead, cadmium, zinc and mercury transporting ATPase (EC 3.6.3.3) (EC 3.6.3.5); Copper-translocating P-type ATPase (EC 3.6.3.4)	0.825	0.987	bi
ATNI01000026	285	94	fig|570924.3.peg.285	TNMX_01570		Repressor CsoR of the copZA operon	7268	7552	-	bi	NC_005835	1350	94	fig|262724.6.peg.1350	TTC1357	Repressor CsoR of the copZA operon	0.926	0.989	bi	NC_006461	1689	94	fig|300852.9.peg.1689	TTHA1719		Repressor CsoR of the copZA operon	0.926	0.989	bi	CP002777	1725	94	fig|762633.3.peg.1725	Ththe16_1736		Repressor CsoR of the copZA operon	0.926	0.989	bi	CP003252	312	94	fig|798128.4.peg.312	TtJL18_0325		Repressor CsoR of the copZA operon	0.926	0.989	bi
ATNI01000026	286	66	fig|570924.3.peg.286	TNMX_01575		heavy metal binding protein	7562	7762	-	bi	NC_005835	1349	66	fig|262724.6.peg.1349	TTC1356	Copper(I) chaperone CopZ	0.806	0.924	bi	NC_006461	1688	66	fig|300852.9.peg.1688	TTHA1718		Copper(I) chaperone CopZ	0.823	0.924	bi	CP002777	1724	66	fig|762633.3.peg.1724	Ththe16_1735		Copper(I) chaperone CopZ	0.823	0.924	bi	CP003252	313	66	fig|798128.4.peg.313	TtJL18_0326		Copper(I) chaperone CopZ	0.806	0.924	bi
ATNI01000026	287	100	fig|570924.3.peg.287	TNMX_01580		Ferredoxin, 2Fe-2S	7880	8182	-	bi	NC_005835	1484	100	fig|262724.6.peg.1484	TTC1490	Ferredoxin, 2Fe-2S	0.91	0.99	bi	NC_006461	1812	100	fig|300852.9.peg.1812	TTHA1841		Ferredoxin, 2Fe-2S	0.91	0.99	bi	CP002777	1847	100	fig|762633.3.peg.1847	Ththe16_1858		Ferredoxin, 2Fe-2S	0.91	0.99	bi	CP003252	1878	100	fig|798128.4.peg.1878	TtJL18_1939		Ferredoxin, 2Fe-2S	0.91	0.99	bi
ATNI01000026	288	430	fig|570924.3.peg.288	TNMX_01585		Iron-sulfur cluster assembly protein SufD	8188	9480	-	bi	NC_005835	1483	445	fig|262724.6.peg.1483	TTC1489	Iron-sulfur cluster assembly protein SufD	0.912	0.966	bi	NC_006461	1811	445	fig|300852.9.peg.1811	TTHA1840		Iron-sulfur cluster assembly protein SufD	0.912	0.966	bi	CP002777	1846	445	fig|762633.3.peg.1846	Ththe16_1857		Iron-sulfur cluster assembly protein SufD	0.912	0.966	bi	CP003252	1877	423	fig|798128.4.peg.1877	TtJL18_1938		Iron-sulfur cluster assembly protein SufD	0.913	0.998	bi
ATNI01000026	289	468	fig|570924.3.peg.289	TNMX_01590		Iron-sulfur cluster assembly protein SufB	9523	10929	-	bi	NC_005835	1482	468	fig|262724.6.peg.1482	TTC1488	Iron-sulfur cluster assembly protein SufB	0.932	0.998	bi	NC_006461	1810	468	fig|300852.9.peg.1810	TTHA1839		Iron-sulfur cluster assembly protein SufB	0.932	0.998	bi	CP002777	1845	468	fig|762633.3.peg.1845	Ththe16_1856		Iron-sulfur cluster assembly protein SufB	0.934	0.998	bi	CP003252	1876	468	fig|798128.4.peg.1876	TtJL18_1937		Iron-sulfur cluster assembly protein SufB	0.934	0.998	bi
ATNI01000026	290	250	fig|570924.3.peg.290	TNMX_01595		Iron-sulfur cluster assembly ATPase protein SufC	10926	11678	-	bi	NC_005835	1481	250	fig|262724.6.peg.1481	TTC1487	Iron-sulfur cluster assembly ATPase protein SufC	0.928	0.996	bi	NC_006461	1809	250	fig|300852.9.peg.1809	TTHA1838		Iron-sulfur cluster assembly ATPase protein SufC	0.928	0.996	bi	CP002777	1844	250	fig|762633.3.peg.1844	Ththe16_1855		Iron-sulfur cluster assembly ATPase protein SufC	0.924	0.996	bi	CP003252	1875	250	fig|798128.4.peg.1875	TtJL18_1936		Iron-sulfur cluster assembly ATPase protein SufC	0.932	0.996	bi
ATNI01000026	291	920	fig|570924.3.peg.291	TNMX_01600		hypothetical protein	11767	14529	-	bi	NC_005835	1480	918	fig|262724.6.peg.1480	TTC1486	hypothetical protein	0.801	0.999	bi	NC_006461	1808	918	fig|300852.9.peg.1808	TTHA1837		hypothetical protein	0.801	0.999	bi	CP002777	1843	918	fig|762633.3.peg.1843	Ththe16_1854		hypothetical protein	0.801	0.999	bi	CP003252	1874	918	fig|798128.4.peg.1874	TtJL18_1935		hypothetical protein	0.802	0.999
ATNI01000026	292	438	fig|570924.3.peg.292	TNMX_01605		Isocitrate lyase (EC 4.1.3.1)	14633	15949	-	bi	NC_005835	1479	435	fig|262724.6.peg.1479	TTC1485	Isocitrate lyase (EC 4.1.3.1)	0.938	0.991	bi	NC_006461	1807	435	fig|300852.9.peg.1807	TTHA1836		Isocitrate lyase (EC 4.1.3.1)	0.938	0.991	bi	CP002777	1842	435	fig|762633.3.peg.1842	Ththe16_1853		Isocitrate lyase (EC 4.1.3.1)	0.931	0.991	bi	CP003252	1873	435	fig|798128.4.peg.1873	TtJL18_1934		Isocitrate lyase (EC 4.1.3.1)	0.926	0.991	bi
ATNI01000026	293	443	fig|570924.3.peg.293	TNMX_01610		Putative pyridine nucleotide-disulphide oxidoreductase	16058	17389	-	bi	NC_005835	1478	443	fig|262724.6.peg.1478	TTC1484	Putative pyridine nucleotide-disulphide oxidoreductase	0.876	0.998	bi	NC_006461	1806	443	fig|300852.9.peg.1806	TTHA1835		Putative pyridine nucleotide-disulphide oxidoreductase	0.874	0.998	bi	CP002777	1841	443	fig|762633.3.peg.1841	Ththe16_1852		Putative pyridine nucleotide-disulphide oxidoreductase	0.878	0.998	bi	CP003252	1872	443	fig|798128.4.peg.1872	TtJL18_1933		Putative pyridine nucleotide-disulphide oxidoreductase	0.878	0.998	bi
ATNI01000026	294	229	fig|570924.3.peg.294	TNMX_01615		Methionine ABC transporter ATP-binding protein	17450	18139	-	bi	NC_005835	1477	227	fig|262724.6.peg.1477	TTC1483	Methionine ABC transporter ATP-binding protein	0.82	0.974	bi	NC_006461	1805	227	fig|300852.9.peg.1805	TTHA1834		Methionine ABC transporter ATP-binding protein	0.82	0.974	bi	CP002777	1840	227	fig|762633.3.peg.1840	Ththe16_1851		Methionine ABC transporter ATP-binding protein	0.811	0.974	bi	CP003252	1871	227	fig|798128.4.peg.1871	TtJL18_1932		Methionine ABC transporter ATP-binding protein	0.82	0.974	bi
ATNI01000026	295	380	fig|570924.3.peg.295	TNMX_01620		ABC transporter, permease protein	18215	19357	-	bi	NC_005835	1476	380	fig|262724.6.peg.1476	TTC1482	ABC transporter, permease protein	0.776	0.997	bi	NC_006461	1804	380	fig|300852.9.peg.1804	TTHA1833		ABC transporter, permease protein	0.779	0.997	bi	CP002777	1839	380	fig|762633.3.peg.1839	Ththe16_1850		ABC transporter, permease protein	0.784	0.997	bi	CP003252	1870	380	fig|798128.4.peg.1870	TtJL18_1931		ABC transporter, permease protein	0.774	0.997	bi
ATNI01000026	296	91	fig|570924.3.peg.296	TNMX_01625		FIG01181054: hypothetical protein	19433	19708	-	bi	NC_005835	1475	94	fig|262724.6.peg.1475	TTC1481	hypothetical protein	0.736	0.957	bi	NC_006461	1803	94	fig|300852.9.peg.1803	TTHA1832		hypothetical protein	0.736	0.957	bi	CP002777	1838	94	fig|762633.3.peg.1838	Ththe16_1849		hypothetical protein	0.758	0.957	bi	CP003252	1869	94	fig|798128.4.peg.1869	TtJL18_1930		hypothetical protein	0.758	0.957	bi
ATNI01000026	297	140	fig|570924.3.peg.297	TNMX_01630		hypothetical protein	19724	20146	-	bi	NC_005835	1200	120	fig|262724.6.peg.1200	TTC1207	hypothetical protein	0.394	0.967	bi	NC_006461	1543	132	fig|300852.9.peg.1543	TTHA1572		hypothetical protein	0.429	0.97	bi	CP002777	1580	132	fig|762633.3.peg.1580	Ththe16_1590		hypothetical protein	0.444	0.97											bi
ATNI01000026	298	73	fig|570924.3.peg.298	TNMX_01635		hypothetical protein	20143	20364	-
ATNI01000026	299	882	fig|570924.3.peg.299	TNMX_01640		Alanyl-tRNA synthetase (EC 6.1.1.7)	20441	23089	+	bi	NC_005835	1474	882	fig|262724.6.peg.1474	TTC1480	Alanyl-tRNA synthetase (EC 6.1.1.7)	0.881	0.999	bi	NC_006461	1802	882	fig|300852.9.peg.1802	TTHA1831	alaS	Alanyl-tRNA synthetase (EC 6.1.1.7)	0.881	0.999	bi	CP002777	1837	882	fig|762633.3.peg.1837	Ththe16_1848		Alanyl-tRNA synthetase (EC 6.1.1.7)	0.88	0.999	bi	CP003252	1868	882	fig|798128.4.peg.1868	TtJL18_1929		Alanyl-tRNA synthetase (EC 6.1.1.7)	0.881	0.999	bi
ATNI01000026	300	227	fig|570924.3.peg.300	TNMX_01645		hypothetical protein	23158	23841	+	bi	NC_005835	1473	227	fig|262724.6.peg.1473	TTC1479	hypothetical protein	0.78	0.996	bi	NC_006461	1801	227	fig|300852.9.peg.1801	TTHA1830		hypothetical protein	0.784	0.996	bi	CP002777	1836	227	fig|762633.3.peg.1836	Ththe16_1847		hypothetical protein	0.789	0.996	bi	CP003252	1867	227	fig|798128.4.peg.1867	TtJL18_1928		hypothetical protein	0.789	0.996	bi
ATNI01000026	301	128	fig|570924.3.peg.301	TNMX_01650		Putative Holliday junction resolvase YqgF	23843	24229	+	bi	NC_005835	1472	135	fig|262724.6.peg.1472	TTC1478	Putative Holliday junction resolvase YqgF	0.808	0.919	bi	NC_006461	1800	135	fig|300852.9.peg.1800	TTHA1829		Putative Holliday junction resolvase YqgF	0.808	0.919	bi	CP002777	1835	135	fig|762633.3.peg.1835	Ththe16_1846		Putative Holliday junction resolvase YqgF	0.792	0.919	bi	CP003252	1866	135	fig|798128.4.peg.1866	TtJL18_1927		Putative Holliday junction resolvase YqgF	0.808	0.919	bi
ATNI01000026	302	337	fig|570924.3.peg.302	TNMX_01655		FIG004453: protein YceG like	24213	25226	+	bi	NC_005835	1471	339	fig|262724.6.peg.1471	TTC1477	FIG004453: protein YceG like	0.837	0.991	bi	NC_006461	1799	339	fig|300852.9.peg.1799	TTHA1828		FIG004453: protein YceG like	0.843	0.991	bi	CP002777	1834	339	fig|762633.3.peg.1834	Ththe16_1845		FIG004453: protein YceG like	0.849	0.991	bi	CP003252	1865	339	fig|798128.4.peg.1865	TtJL18_1926		FIG004453: protein YceG like	0.837	0.991	bi
ATNI01000026	303	278	fig|570924.3.peg.303	TNMX_01660		Transporter	25211	26047	-	bi	NC_005835	1470	281	fig|262724.6.peg.1470	TTC1476	Transporter	0.889	0.893	bi	NC_006461	1798	281	fig|300852.9.peg.1798	TTHA1827		Transporter	0.885	0.897	bi	CP002777	1833	281	fig|762633.3.peg.1833	Ththe16_1844		Transporter	0.881	0.897	bi	CP003252	1864	281	fig|798128.4.peg.1864	TtJL18_1925		Transporter	0.879	0.911	bi
ATNI01000026	304	163	fig|570924.3.peg.304	TNMX_01665		hypothetical protein	26051	26542	-	bi	NC_005835	1469	165	fig|262724.6.peg.1469	TTC1475	hypothetical protein	0.8	0.994	bi	NC_006461	1797	165	fig|300852.9.peg.1797	TTHA1826		hypothetical protein	0.8	0.994	bi	CP002777	1832	165	fig|762633.3.peg.1832	Ththe16_1843		hypothetical protein	0.782	0.994	bi	CP003252	1863	165	fig|798128.4.peg.1863	TtJL18_1924		hypothetical protein	0.8	0.994	bi
ATNI01000026	305	224	fig|570924.3.peg.305	TNMX_01670		hypothetical protein	26604	27278	-
ATNI01000026	306	241	fig|570924.3.peg.306	TNMX_01675		hypothetical protein	27839	28564	+	bi	NC_005835	1468	237	fig|262724.6.peg.1468	TTC1474	hypothetical protein	0.804	0.966	bi	NC_006461	1796	237	fig|300852.9.peg.1796	TTHA1825		hypothetical protein	0.8	0.966	bi	CP002777	1831	240	fig|762633.3.peg.1831	Ththe16_1842		hypothetical protein	0.796	0.954	bi	CP003252	1862	237	fig|798128.4.peg.1862	TtJL18_1923		hypothetical protein	0.796	0.966	bi
ATNI01000026	307	359	fig|570924.3.peg.307	TNMX_01680		Muconate cycloisomerase (EC 5.5.1.1)	28574	29653	+	bi	NC_005835	1467	358	fig|262724.6.peg.1467	TTC1473	Muconate cycloisomerase (EC 5.5.1.1)	0.855	0.997	bi	NC_006461	1795	361	fig|300852.9.peg.1795	TTHA1824		Muconate cycloisomerase (EC 5.5.1.1)	0.847	0.992	bi	CP002777	1830	361	fig|762633.3.peg.1830	Ththe16_1841		Muconate cycloisomerase (EC 5.5.1.1)	0.858	0.992	bi	CP003252	1861	361	fig|798128.4.peg.1861	TtJL18_1922		Muconate cycloisomerase (EC 5.5.1.1)	0.836	0.992	bi
ATNI01000026	308	208	fig|570924.3.peg.308	TNMX_01685		Phosphoglycolate phosphatase	29645	30271	-	bi	NC_005835	1465	217	fig|262724.6.peg.1465	TTC1471	Phosphoglycolate phosphatase	0.791	0.922	bi	NC_006461	1794	208	fig|300852.9.peg.1794	TTHA1823		Phosphoglycolate phosphatase	0.808	0.995	bi	CP002777	1829	208	fig|762633.3.peg.1829	Ththe16_1840		Phosphoglycolate phosphatase	0.788	0.995	bi	CP003252	1860	208	fig|798128.4.peg.1860	TtJL18_1921		Phosphoglycolate phosphatase	0.808	0.995	bi
ATNI01000026	309	346	fig|570924.3.peg.309	TNMX_01690		Putative transporter	30264	31304	-	bi	NC_005835	1464	346	fig|262724.6.peg.1464	TTC1470	Putative transporter	0.723	0.997	bi	NC_006461	1793	346	fig|300852.9.peg.1793	TTHA1822		Putative transporter	0.723	0.997	bi	CP002777	1828	349	fig|762633.3.peg.1828	Ththe16_1839		Putative transporter	0.734	0.977	bi	CP003252	1859	349	fig|798128.4.peg.1859	TtJL18_1920		Putative transporter	0.731	0.977	bi
ATNI01000026	310	247	fig|570924.3.peg.310	TNMX_01695		Folate-dependent protein for Fe/S cluster synthesis/repair in oxidative stress	31352	32095	+	bi	NC_005835	1463	261	fig|262724.6.peg.1463	TTC1469	Folate-dependent protein for Fe/S cluster synthesis/repair in oxidative stress	0.772	0.866	bi	NC_006461	1792	261	fig|300852.9.peg.1792	TTHA1821		Folate-dependent protein for Fe/S cluster synthesis/repair in oxidative stress	0.772	0.866	bi	CP002777	1827	258	fig|762633.3.peg.1827	Ththe16_1838		Folate-dependent protein for Fe/S cluster synthesis/repair in oxidative stress	0.774	0.919	bi	CP003252	1858	258	fig|798128.4.peg.1858	TtJL18_1919		Folate-dependent protein for Fe/S cluster synthesis/repair in oxidative stress	0.768	0.876	bi
ATNI01000026	311	394	fig|570924.3.peg.311	TNMX_01700		ADP-ribose pyrophosphatase of COG1058 family (EC 3.6.1.13) / Nicotinamide-nucleotide amidase (EC 3.5.1.42)	32105	33289	+	bi	NC_005835	1462	394	fig|262724.6.peg.1462	TTC1468	ADP-ribose pyrophosphatase of COG1058 family (EC 3.6.1.13) / Nicotinamide-nucleotide amidase (EC 3.5.1.42)	0.855	0.997	bi	NC_006461	1791	394	fig|300852.9.peg.1791	TTHA1820		ADP-ribose pyrophosphatase of COG1058 family (EC 3.6.1.13) / Nicotinamide-nucleotide amidase (EC 3.5.1.42)	0.855	0.997	bi	CP002777	1826	394	fig|762633.3.peg.1826	Ththe16_1837		ADP-ribose pyrophosphatase of COG1058 family (EC 3.6.1.13) / Nicotinamide-nucleotide amidase (EC 3.5.1.42)	0.853	0.997	bi	CP003252	1857	394	fig|798128.4.peg.1857	TtJL18_1918		ADP-ribose pyrophosphatase of COG1058 family (EC 3.6.1.13) / Nicotinamide-nucleotide amidase (EC 3.5.1.42)	0.85	0.997	bi
ATNI01000026	312	197	fig|570924.3.peg.312	TNMX_01705		2'-5' RNA ligase	33286	33879	+	bi	NC_005835	1461	198	fig|262724.6.peg.1461	TTC1467	2'-5' RNA ligase	0.781	0.985	bi	NC_006461	1790	198	fig|300852.9.peg.1790	TTHA1819		2'-5' RNA ligase	0.781	0.985	bi	CP002777	1825	198	fig|762633.3.peg.1825	Ththe16_1836		2'-5' RNA ligase	0.776	0.985	bi	CP003252	1856	198	fig|798128.4.peg.1856	TtJL18_1917		2'-5' RNA ligase	0.781	0.985	bi
ATNI01000026	313	340	fig|570924.3.peg.313	TNMX_01710		RecA protein	33830	34852	+	bi	NC_005835	1460	340	fig|262724.6.peg.1460	TTC1466	RecA protein	0.924	0.997	bi	NC_006461	1789	340	fig|300852.9.peg.1789	TTHA1818	recA	RecA protein	0.921	0.997	bi	CP002777	1824	340	fig|762633.3.peg.1824	Ththe16_1835		RecA protein	0.924	0.997	bi	CP003252	1855	340	fig|798128.4.peg.1855	TtJL18_1916		RecA protein	0.926	0.997	bi
ATNI01000026	314	576	fig|570924.3.peg.314	TNMX_01715		FIG002344: Hydrolase (HAD superfamily)	34853	36583	+	bi	NC_005835	1459	574	fig|262724.6.peg.1459	TTC1465	FIG002344: Hydrolase (HAD superfamily)	0.873	0.962	bi	NC_006461	1788	574	fig|300852.9.peg.1788	TTHA1817		FIG002344: Hydrolase (HAD superfamily)	0.873	0.962	bi	CP002777	1823	574	fig|762633.3.peg.1823	Ththe16_1834		FIG002344: Hydrolase (HAD superfamily)	0.87	0.962	bi	CP003252	1854	574	fig|798128.4.peg.1854	TtJL18_1915		FIG002344: Hydrolase (HAD superfamily)	0.872	0.962	bi
ATNI01000026	315	72	fig|570924.3.peg.315	TNMX_01720		Protein of unknown function DUF433	36585	36803	+																				bi	CP002777	1523	75	fig|762633.3.peg.1523	Ththe16_1534		hypothetical protein	0.471	0.893	bi	CP003252	512	75	fig|798128.4.peg.512	TtJL18_0529		Protein of unknown function DUF433	0.456	0.893
ATNI01000026	316	120	fig|570924.3.peg.316	TNMX_01725		FIG01198285: hypothetical protein	36800	37162	+
ATNI01000026	317	343	fig|570924.3.peg.317	TNMX_01730		Rod shape-determining protein MreB	37175	38206	+	bi	NC_005835	1458	345	fig|262724.6.peg.1458	TTC1464	Rod shape-determining protein MreB	0.919	0.997	bi	NC_006461	1787	345	fig|300852.9.peg.1787	TTHA1816		Rod shape-determining protein MreB	0.919	0.997	bi	CP002777	1822	345	fig|762633.3.peg.1822	Ththe16_1833		Rod shape-determining protein MreB	0.922	0.997	bi	CP003252	1853	345	fig|798128.4.peg.1853	TtJL18_1914		Rod shape-determining protein MreB	0.916	0.997	bi
ATNI01000026	318	143	fig|570924.3.peg.318	TNMX_01735		3-hydroxyacyl-[acyl-carrier-protein] dehydratase, FabZ form (EC 4.2.1.59)	38210	38641	+	bi	NC_005835	1457	142	fig|262724.6.peg.1457	TTC1463	3-hydroxyacyl-[acyl-carrier-protein] dehydratase, FabZ form (EC 4.2.1.59)	0.791	0.972	bi	NC_006461	1786	142	fig|300852.9.peg.1786	TTHA1815		3-hydroxyacyl-[acyl-carrier-protein] dehydratase, FabZ form (EC 4.2.1.59)	0.791	0.972	bi	CP002777	1821	142	fig|762633.3.peg.1821	Ththe16_1832		3-hydroxyacyl-[acyl-carrier-protein] dehydratase, FabZ form (EC 4.2.1.59)	0.784	0.972	bi	CP003252	1852	142	fig|798128.4.peg.1852	TtJL18_1913		3-hydroxyacyl-[acyl-carrier-protein] dehydratase, FabZ form (EC 4.2.1.59)	0.791	0.972	bi
ATNI01000026	319	51	fig|570924.3.peg.319	TNMX_01740		Protein of unknown function DUF86, SO_3166 group	38609	38764	-
ATNI01000026	320	130	fig|570924.3.peg.320	TNMX_01745		hypothetical protein	38757	39149	-																				uni	CP002778	2307	109	fig|762633.3.peg.2307	Ththe16_2305		predicted nucleotidyltransferases	0.388	0.615	uni	CP003253	2171	109	fig|798128.4.peg.2171	TtJL18_2235		predicted nucleotidyltransferases	0.388	0.615
ATNI01000026	321	228	fig|570924.3.peg.321	TNMX_01750		FIG001583: hypothetical protein, contains S4-like RNA binding domain	39127	39813	+	bi	NC_005835	1456	213	fig|262724.6.peg.1456	TTC1462	FIG001583: hypothetical protein, contains S4-like RNA binding domain	0.756	0.995	bi	NC_006461	1785	213	fig|300852.9.peg.1785	TTHA1814		FIG001583: hypothetical protein, contains S4-like RNA binding domain	0.756	0.995	bi	CP002777	1820	213	fig|762633.3.peg.1820	Ththe16_1831		FIG001583: hypothetical protein, contains S4-like RNA binding domain	0.756	0.995	bi	CP003252	1851	213	fig|798128.4.peg.1851	TtJL18_1912		FIG001583: hypothetical protein, contains S4-like RNA binding domain	0.761	0.995	bi
ATNI01000027	322	180	fig|570924.3.peg.322	TNMX_01755		hypothetical protein	35	577	+	uni	NC_005835	976	213	fig|262724.6.peg.976	TTC0983	Acyl-CoA:1-acyl-sn-glycerol-3-phosphate acyltransferase (EC 2.3.1.51)	0.294	0.488	uni	NC_006462	2048	225	fig|300852.9.peg.2048	TTHB105		hypothetical protein	0.695	0.769	uni	CP002778	2272	224	fig|762633.3.peg.2272	Ththe16_2271		hypothetical protein	0.695	0.768	uni	CP003253	2203	224	fig|798128.4.peg.2203	TtJL18_2268		hypothetical protein	0.701	0.768	uni
ATNI01000027	323	347	fig|570924.3.peg.323	TNMX_01760		Glycosyltransferase	562	1605	+										uni	NC_006462	2049	340	fig|300852.9.peg.2049	TTHB106		Glycosyltransferase	0.715	0.879	uni	CP002778	2271	340	fig|762633.3.peg.2271	Ththe16_2270		Glycosyltransferase	0.722	0.879	uni	CP003253	2204	340	fig|798128.4.peg.2204	TtJL18_2269		Glycosyltransferase	0.713	0.935	uni
ATNI01000027	324	522	fig|570924.3.peg.324	TNMX_01765		Phytoene desaturase, neurosporene or lycopene producing (EC 1.3.-.-)	1651	3219	+										uni	NC_006462	2052	522	fig|300852.9.peg.2052	TTHB109		Phytoene desaturase, neurosporene or lycopene producing (EC 1.3.-.-)	0.835	0.994	uni	CP002778	2268	522	fig|762633.3.peg.2268	Ththe16_2267		Phytoene desaturase, neurosporene or lycopene producing (EC 1.3.-.-)	0.837	0.994	uni	CP003253	2207	522	fig|798128.4.peg.2207	TtJL18_2272		Phytoene desaturase, neurosporene or lycopene producing (EC 1.3.-.-)	0.837	0.994	uni
ATNI01000027	325	333	fig|570924.3.peg.325	TNMX_01770		Isopentenyl-diphosphate delta-isomerase, FMN-dependent (EC 5.3.3.2)	3216	4217	+										bi	NC_006462	2053	332	fig|300852.9.peg.2053	TTHB110		Isopentenyl-diphosphate delta-isomerase, FMN-dependent (EC 5.3.3.2)	0.797	0.991	bi	CP002778	2267	332	fig|762633.3.peg.2267	Ththe16_2266		Isopentenyl-diphosphate delta-isomerase, FMN-dependent (EC 5.3.3.2)	0.8	0.991	bi	CP003253	2208	332	fig|798128.4.peg.2208	TtJL18_2273		Isopentenyl-diphosphate delta-isomerase, FMN-dependent (EC 5.3.3.2)	0.794	0.991	bi
ATNI01000027	326	313	fig|570924.3.peg.326	TNMX_01775		COG1683: Uncharacterized conserved protein / FIG143828: Hypothetical protein YbgA	4207	5148	-										bi	NC_006462	2055	304	fig|300852.9.peg.2055	TTHB112		COG1683: Uncharacterized conserved protein / FIG143828: Hypothetical protein YbgA	0.754	0.987	uni	CP002778	2265	217	fig|762633.3.peg.2265	Ththe16_2264		COG1683: Uncharacterized conserved protein / FIG143828: Hypothetical protein YbgA	0.752	0.982	bi	CP003253	2211	304	fig|798128.4.peg.2211	TtJL18_2276		COG1683: Uncharacterized conserved protein / FIG143828: Hypothetical protein YbgA	0.757	0.987	bi
ATNI01000027	327	107	fig|570924.3.peg.327	TNMX_01780		COG1801: Uncharacterized conserved protein	5239	5562	+	bi	NC_005835	404	303	fig|262724.6.peg.404	TTC0406	COG1801: Uncharacterized conserved protein	0.865	0.34	bi	NC_006461	751	303	fig|300852.9.peg.751	TTHA0758		COG1801: Uncharacterized conserved protein	0.865	0.34	bi	CP002777	764	303	fig|762633.3.peg.764	Ththe16_0765		COG1801: Uncharacterized conserved protein	0.846	0.34	bi	CP003252	1263	303	fig|798128.4.peg.1263	TtJL18_1293		COG1801: Uncharacterized conserved protein	0.846	0.34	bi
ATNI01000027	328	223	fig|570924.3.peg.328	TNMX_01785		Mn-dependent transcriptional regulator MntR	5593	6264	+	bi	NC_005835	395	224	fig|262724.6.peg.395	TTC0398	Mn-dependent transcriptional regulator MntR	0.771	0.969	bi	NC_006461	747	219	fig|300852.9.peg.747	TTHA0754		Mn-dependent transcriptional regulator MntR	0.812	0.991	bi	CP002777	760	219	fig|762633.3.peg.760	Ththe16_0761		Mn-dependent transcriptional regulator MntR	0.821	0.991	bi	CP003252	1267	219	fig|798128.4.peg.1267	TtJL18_1297		Mn-dependent transcriptional regulator MntR	0.817	0.991	bi
ATNI01000027	329	388	fig|570924.3.peg.329	TNMX_01790		Beta-lactamase class C and other penicillin binding proteins	6246	7412	-	bi	NC_005835	393	388	fig|262724.6.peg.393	TTC0396	Beta-lactamase class C and other penicillin binding proteins	0.742	0.987	bi	NC_006461	745	388	fig|300852.9.peg.745	TTHA0752		Beta-lactamase class C and other penicillin binding proteins	0.745	0.987	bi	CP002777	758	388	fig|762633.3.peg.758	Ththe16_0759		Beta-lactamase class C and other penicillin binding proteins	0.737	0.987	bi	CP003252	1269	388	fig|798128.4.peg.1269	TtJL18_1299		Beta-lactamase class C and other penicillin binding proteins	0.747	0.987	bi
ATNI01000027	330	245	fig|570924.3.peg.330	TNMX_01795		3-oxoacyl-[acyl-carrier protein] reductase (EC 1.1.1.100)	7445	8182	-	bi	NC_005835	391	245	fig|262724.6.peg.391	TTC0394	3-oxoacyl-[acyl-carrier protein] reductase (EC 1.1.1.100)	0.906	0.996	bi	NC_006461	743	245	fig|300852.9.peg.743	TTHA0750		3-oxoacyl-[acyl-carrier protein] reductase (EC 1.1.1.100)	0.898	0.996	bi	CP002777	756	245	fig|762633.3.peg.756	Ththe16_0757		3-oxoacyl-[acyl-carrier protein] reductase (EC 1.1.1.100)	0.898	0.996	bi	CP003252	1271	245	fig|798128.4.peg.1271	TtJL18_1301		3-oxoacyl-[acyl-carrier protein] reductase (EC 1.1.1.100)	0.898	0.996	bi
ATNI01000027	331	104	fig|570924.3.peg.331	TNMX_01800		hypothetical protein	8267	8581	-	bi	NC_005835	390	110	fig|262724.6.peg.390	TTC0393	hypothetical protein	0.845	0.927	bi	NC_006461	742	110	fig|300852.9.peg.742	TTHA0749		hypothetical protein	0.835	0.927	bi	CP002777	755	110	fig|762633.3.peg.755	Ththe16_0756		hypothetical protein	0.835	0.927	bi	CP003252	1272	110	fig|798128.4.peg.1272	TtJL18_1302		hypothetical protein	0.835	0.927	bi
ATNI01000027	332	250	fig|570924.3.peg.332	TNMX_01805		Iron(III) dicitrate transport ATP-binding protein FecE (TC 3.A.1.14.1)	8562	9314	-	bi	NC_005835	389	250	fig|262724.6.peg.389	TTC0392	Iron(III) dicitrate transport ATP-binding protein FecE (TC 3.A.1.14.1)	0.791	0.992	bi	NC_006461	741	250	fig|300852.9.peg.741	TTHA0748		Iron(III) dicitrate transport ATP-binding protein FecE (TC 3.A.1.14.1)	0.803	0.992	bi	CP002777	754	250	fig|762633.3.peg.754	Ththe16_0755		Iron(III) dicitrate transport ATP-binding protein FecE (TC 3.A.1.14.1)	0.795	0.992	bi	CP003252	1273	250	fig|798128.4.peg.1273	TtJL18_1303		Iron(III) dicitrate transport ATP-binding protein FecE (TC 3.A.1.14.1)	0.799	0.992	bi
ATNI01000027	333	342	fig|570924.3.peg.333	TNMX_01810		Iron(III) dicitrate transport system permease protein FecD (TC 3.A.1.14.1)	9301	10329	-	bi	NC_005835	388	342	fig|262724.6.peg.388	TTC0391	Iron(III) dicitrate transport system permease protein FecD (TC 3.A.1.14.1)	0.827	0.997	bi	NC_006461	740	342	fig|300852.9.peg.740	TTHA0747		Iron(III) dicitrate transport system permease protein FecD (TC 3.A.1.14.1)	0.827	0.997	bi	CP002777	753	342	fig|762633.3.peg.753	Ththe16_0754		Iron(III) dicitrate transport system permease protein FecD (TC 3.A.1.14.1)	0.827	0.997	bi	CP003252	1274	342	fig|798128.4.peg.1274	TtJL18_1304		Iron(III) dicitrate transport system permease protein FecD (TC 3.A.1.14.1)	0.827	0.997	bi
ATNI01000027	334	284	fig|570924.3.peg.334	TNMX_01815		Vitamin B12 ABC transporter, B12-binding component BtuF	10333	11187	-	bi	NC_005835	387	284	fig|262724.6.peg.387	TTC0390	Vitamin B12 ABC transporter, B12-binding component BtuF	0.887	0.996	bi	NC_006461	739	317	fig|300852.9.peg.739	TTHA0746		Vitamin B12 ABC transporter, B12-binding component BtuF	0.891	0.893	bi	CP002777	752	317	fig|762633.3.peg.752	Ththe16_0753		Vitamin B12 ABC transporter, B12-binding component BtuF	0.905	0.893	bi	CP003252	1275	284	fig|798128.4.peg.1275	TtJL18_1305		Vitamin B12 ABC transporter, B12-binding component BtuF	0.884	0.996	bi
ATNI01000027	335	397	fig|570924.3.peg.335	TNMX_01820		transcriptional repressor	11611	12804	+	bi	NC_005835	327	398	fig|262724.6.peg.327	TTC0329	Transcriptional repressor of the xylose operon	0.711	0.997	bi	NC_006461	683	357	fig|300852.9.peg.683	TTHA0689		Transcriptional repressor of the xylose operon	0.699	0.936	bi	CP002777	691	398	fig|762633.3.peg.691	Ththe16_0690		Transcriptional repressor of the xylose operon	0.714	0.997	bi	CP003252	1348	398	fig|798128.4.peg.1348	TtJL18_1381		Transcriptional repressor of the xylose operon	0.706	0.997	bi
ATNI01000027	336	411	fig|570924.3.peg.336	TNMX_01825		Predicted beta-glucoside-regulated ABC transport system, sugar binding component, COG1653	12761	13996	+	bi	NC_005835	326	414	fig|262724.6.peg.326	TTC0328	Predicted beta-glucoside-regulated ABC transport system, sugar binding component, COG1653	0.917	0.99	bi	NC_006461	682	414	fig|300852.9.peg.682	TTHA0688		Predicted beta-glucoside-regulated ABC transport system, sugar binding component, COG1653	0.92	0.99	bi	CP002777	690	414	fig|762633.3.peg.690	Ththe16_0689		Predicted beta-glucoside-regulated ABC transport system, sugar binding component, COG1653	0.922	0.99	bi	CP003252	1349	414	fig|798128.4.peg.1349	TtJL18_1382		Predicted beta-glucoside-regulated ABC transport system, sugar binding component, COG1653	0.92	0.99	bi
ATNI01000027	337	382	fig|570924.3.peg.337	TNMX_01830		glucose transport system permease protein	14010	15158	+	bi	NC_005835	325	379	fig|262724.6.peg.325	TTC0327	glucose transport system permease protein	0.84	0.997	bi	NC_006461	680	231	fig|300852.9.peg.680	TTHA0686		Binding-protein-dependent transport systems inner membrane component	0.835	0.996	bi	CP002777	689	369	fig|762633.3.peg.689	Ththe16_0688		glucose transport system permease protein	0.873	0.997	bi	CP003252	1350	369	fig|798128.4.peg.1350	TtJL18_1383		glucose transport system permease protein	0.859	0.997	bi
ATNI01000027	338	268	fig|570924.3.peg.338	TNMX_01835		Predicted beta-glucoside-regulated ABC transport system, permease component 2, COG0395	15158	15964	+	bi	NC_005835	324	269	fig|262724.6.peg.324	TTC0326	Predicted beta-glucoside-regulated ABC transport system, permease component 2, COG0395	0.892	0.993	bi	NC_006461	679	268	fig|300852.9.peg.679	TTHA0685		Predicted beta-glucoside-regulated ABC transport system, permease component 2, COG0395	0.892	0.996	bi	CP002777	688	268	fig|762633.3.peg.688	Ththe16_0687		Predicted beta-glucoside-regulated ABC transport system, permease component 2, COG0395	0.896	0.996	bi	CP003252	1351	269	fig|798128.4.peg.1351	TtJL18_1384		Predicted beta-glucoside-regulated ABC transport system, permease component 2, COG0395	0.892	0.993	bi
ATNI01000027	339	302	fig|570924.3.peg.339	TNMX_01840		Quinone oxidoreductase (EC 1.6.5.5)	15974	16882	+	bi	NC_005835	303	302	fig|262724.6.peg.303	TTC0305	Quinone oxidoreductase (EC 1.6.5.5)	0.775	0.997	bi	NC_006461	658	302	fig|300852.9.peg.658	TTHA0664		Quinone oxidoreductase (EC 1.6.5.5)	0.778	0.997	bi	CP002777	666	302	fig|762633.3.peg.666	Ththe16_0667		Quinone oxidoreductase (EC 1.6.5.5)	0.765	0.997	bi	CP003252	1373	302	fig|798128.4.peg.1373	TtJL18_1407		Quinone oxidoreductase (EC 1.6.5.5)	0.768	0.997	bi
ATNI01000027	340	282	fig|570924.3.peg.340	TNMX_01845		Ornithine cyclodeaminase (EC 4.3.1.12)	16879	17727	-										bi	NC_006461	653	79	fig|300852.9.peg.653			hypothetical protein	0.605	0.468	bi	CP002777	663	73	fig|762633.3.peg.663	Ththe16_0663		FIG01181279: hypothetical protein	0.5	0.685	bi	CP003252	1375	281	fig|798128.4.peg.1375	TtJL18_1410		hypothetical protein	0.738	0.961
ATNI01000027	341	297	fig|570924.3.peg.341	TNMX_01850		Transporter	17746	18639	+	bi	NC_005835	298	297	fig|262724.6.peg.298	TTC0300	Transporter	0.801	0.997	bi	NC_006461	652	297	fig|300852.9.peg.652	TTHA0659		Transporter	0.808	0.997	bi	CP002777	662	297	fig|762633.3.peg.662	Ththe16_0662		Transporter	0.811	0.997	bi	CP003252	1376	297	fig|798128.4.peg.1376	TtJL18_1411		Transporter	0.808	0.997	bi
ATNI01000027	342	228	fig|570924.3.peg.342	TNMX_01860		16S rRNA (uracil(1498)-N(3))-methyltransferase (EC 2.1.1.193)	18993	19679	-	bi	NC_005835	296	228	fig|262724.6.peg.296	TTC0298	16S rRNA (uracil(1498)-N(3))-methyltransferase (EC 2.1.1.193)	0.851	0.996	bi	NC_006461	651	228	fig|300852.9.peg.651	TTHA0657		16S rRNA (uracil(1498)-N(3))-methyltransferase (EC 2.1.1.193)	0.846	0.996	bi	CP002777	661	238	fig|762633.3.peg.661	Ththe16_0660		16S rRNA (uracil(1498)-N(3))-methyltransferase (EC 2.1.1.193)	0.838	0.954	bi	CP003252	1378	228	fig|798128.4.peg.1378	TtJL18_1413		16S rRNA (uracil(1498)-N(3))-methyltransferase (EC 2.1.1.193)	0.846	0.996	bi
ATNI01000027	343	254	fig|570924.3.peg.343	TNMX_01865		Ribosomal protein L11 methyltransferase (EC 2.1.1.-)	19683	20447	-	bi	NC_005835	295	254	fig|262724.6.peg.295	TTC0297	Ribosomal protein L11 methyltransferase (EC 2.1.1.-)	0.783	0.992	bi	NC_006461	650	254	fig|300852.9.peg.650	TTHA0656	prmA	Ribosomal protein L11 methyltransferase (EC 2.1.1.-)	0.779	0.992	bi	CP002777	660	254	fig|762633.3.peg.660	Ththe16_0659		Ribosomal protein L11 methyltransferase (EC 2.1.1.-)	0.787	0.992	bi	CP003252	1379	254	fig|798128.4.peg.1379	TtJL18_1414		Ribosomal protein L11 methyltransferase (EC 2.1.1.-)	0.783	0.992	bi
ATNI01000027	344	198	fig|570924.3.peg.344	TNMX_01870		Transcriptional regulator	20452	21048	-	bi	NC_005835	294	200	fig|262724.6.peg.294	TTC0296	Transcriptional regulator	0.76	0.975	bi	NC_006461	649	200	fig|300852.9.peg.649	TTHA0655		Transcriptional regulator	0.76	0.975	bi	CP002777	659	200	fig|762633.3.peg.659	Ththe16_0658		Transcriptional regulator	0.765	0.975	bi	CP003252	1380	200	fig|798128.4.peg.1380	TtJL18_1415		Transcriptional regulator	0.76	0.975	bi
ATNI01000027	345	370	fig|570924.3.peg.345	TNMX_01875		Scaffold protein for [4Fe-4S] cluster assembly, MRP-like, similar to chloroplast-targeted plant protein HCF101	21050	22162	-	bi	NC_005835	293	350	fig|262724.6.peg.293	TTC0295	Scaffold protein for [4Fe-4S] cluster assembly, MRP-like, similar to chloroplast-targeted plant protein HCF101	0.869	0.997	bi	NC_006461	648	350	fig|300852.9.peg.648	TTHA0654		Scaffold protein for [4Fe-4S] cluster assembly, MRP-like, similar to chloroplast-targeted plant protein HCF101	0.871	0.997	bi	CP002777	658	350	fig|762633.3.peg.658	Ththe16_0657		Scaffold protein for [4Fe-4S] cluster assembly, MRP-like, similar to chloroplast-targeted plant protein HCF101	0.866	0.997	bi	CP003252	1381	350	fig|798128.4.peg.1381	TtJL18_1416		Scaffold protein for [4Fe-4S] cluster assembly, MRP-like, similar to chloroplast-targeted plant protein HCF101	0.871	0.997	bi
ATNI01000027	346	201	fig|570924.3.peg.346	TNMX_01880		hypothetical protein	22200	22805	+	bi	NC_005835	292	198	fig|262724.6.peg.292	TTC0294	hypothetical protein	0.702	0.995	bi	NC_006461	647	198	fig|300852.9.peg.647	TTHA0653		hypothetical protein	0.702	0.995	bi	CP002777	657	198	fig|762633.3.peg.657	Ththe16_0656		hypothetical protein	0.707	0.995	bi	CP003252	1382	198	fig|798128.4.peg.1382	TtJL18_1417		hypothetical protein	0.707	0.995	bi
ATNI01000027	347	891	fig|570924.3.peg.347	TNMX_01885		Valyl-tRNA synthetase (EC 6.1.1.9)	22824	25499	+	bi	NC_005835	802	862	fig|262724.6.peg.802	TTC0805	Valyl-tRNA synthetase (EC 6.1.1.9)	0.91	0.999	bi	NC_006461	1149	862	fig|300852.9.peg.1149	TTHA1169	valS	Valyl-tRNA synthetase (EC 6.1.1.9)	0.904	0.999	bi	CP002778	1970	862	fig|762633.3.peg.1970	Ththe16_1982		Valyl-tRNA synthetase (EC 6.1.1.9)	0.904	0.999	bi	CP003252	863	862	fig|798128.4.peg.863	TtJL18_0889		Valyl-tRNA synthetase (EC 6.1.1.9)	0.905	0.999	bi
ATNI01000027	348	187	fig|570924.3.peg.348	TNMX_01890		hypothetical protein	25483	26046	-	bi	NC_005835	801	187	fig|262724.6.peg.801	TTC0804	hypothetical protein	0.786	0.995	bi	NC_006461	1148	187	fig|300852.9.peg.1148	TTHA1168		hypothetical protein	0.775	0.995	bi	CP002777	1174	187	fig|762633.3.peg.1174	Ththe16_1182		hypothetical protein	0.791	0.995	bi	CP003252	865	134	fig|798128.4.peg.865			hypothetical protein	0.812	0.828	bi
ATNI01000027	349	672	fig|570924.3.peg.349	TNMX_01895		Single-stranded-DNA-specific exonuclease RecJ (EC 3.1.-.-)	26050	28068	-	bi	NC_005835	800	666	fig|262724.6.peg.800	TTC0803	Single-stranded-DNA-specific exonuclease RecJ (EC 3.1.-.-)	0.775	0.98	bi	NC_006461	1147	666	fig|300852.9.peg.1147	TTHA1167		Single-stranded-DNA-specific exonuclease RecJ (EC 3.1.-.-)	0.772	0.98	bi	CP002777	1173	666	fig|762633.3.peg.1173	Ththe16_1181		Single-stranded-DNA-specific exonuclease RecJ (EC 3.1.-.-)	0.771	0.98	bi	CP003252	866	666	fig|798128.4.peg.866	TtJL18_0891		Single-stranded-DNA-specific exonuclease RecJ (EC 3.1.-.-)	0.774	0.98	bi
ATNI01000027	350	104	fig|570924.3.peg.350	TNMX_01900		hypothetical protein	28114	28428	-	bi	NC_005835	799	105	fig|262724.6.peg.799	TTC0802	hypothetical protein	0.598	0.962	bi	NC_006461	1146	105	fig|300852.9.peg.1146	TTHA1166		hypothetical protein	0.588	0.962	bi	CP002777	1172	105	fig|762633.3.peg.1172	Ththe16_1180		hypothetical protein	0.578	0.962	bi	CP003252	867	105	fig|798128.4.peg.867	TtJL18_0892		hypothetical protein	0.588	0.962	bi
ATNI01000027	351	236	fig|570924.3.peg.351	TNMX_01905		Phosphoribosylformimino-5-aminoimidazole carboxamide ribotide isomerase (EC 5.3.1.16)	28433	29143	-	bi	NC_005835	798	235	fig|262724.6.peg.798	TTC0801	Phosphoribosylformimino-5-aminoimidazole carboxamide ribotide isomerase (EC 5.3.1.16)	0.767	0.987	bi	NC_006461	1145	235	fig|300852.9.peg.1145	TTHA1165		Phosphoribosylformimino-5-aminoimidazole carboxamide ribotide isomerase (EC 5.3.1.16)	0.761	0.974	bi	CP002777	1171	235	fig|762633.3.peg.1171	Ththe16_1179		Phosphoribosylformimino-5-aminoimidazole carboxamide ribotide isomerase (EC 5.3.1.16)	0.761	0.974	bi	CP003252	868	235	fig|798128.4.peg.868	TtJL18_0893		Phosphoribosylformimino-5-aminoimidazole carboxamide ribotide isomerase (EC 5.3.1.16)	0.77	0.974	bi
ATNI01000027	352	245	fig|570924.3.peg.352	TNMX_01910		Indole-3-glycerol phosphate synthase (EC 4.1.1.48)	29148	29885	-	bi	NC_005835	797	254	fig|262724.6.peg.797	TTC0800	Indole-3-glycerol phosphate synthase (EC 4.1.1.48)	0.812	0.957	bi	NC_006461	1144	254	fig|300852.9.peg.1144	TTHA1164	trpC	Indole-3-glycerol phosphate synthase (EC 4.1.1.48)	0.816	0.957	bi	CP002777	1170	254	fig|762633.3.peg.1170	Ththe16_1178		Indole-3-glycerol phosphate synthase (EC 4.1.1.48)	0.816	0.957	bi	CP003252	869	254	fig|798128.4.peg.869	TtJL18_0894		Indole-3-glycerol phosphate synthase (EC 4.1.1.48)	0.82	0.957	bi
ATNI01000027	353	279	fig|570924.3.peg.353	TNMX_01915		Serine protease	29971	30810	+	bi	NC_005835	794	272	fig|262724.6.peg.794	TTC0797	Serine protease	0.784	0.982	bi	NC_006461	1141	272	fig|300852.9.peg.1141	TTHA1161		Serine protease	0.784	0.982	bi	CP002777	1167	272	fig|762633.3.peg.1167	Ththe16_1175		Serine protease	0.787	0.982	bi	CP003252	870	272	fig|798128.4.peg.870	TtJL18_0895		Serine protease	0.795	0.949	bi
ATNI01000027	354	141	fig|570924.3.peg.354	TNMX_01920		hypothetical protein	30814	31239	-	bi	NC_005835	793	138	fig|262724.6.peg.793	TTC0796	hypothetical protein	0.51	0.674	bi	NC_006461	1140	138	fig|300852.9.peg.1140	TTHA1160		hypothetical protein	0.521	0.674	bi	CP002777	1166	138	fig|762633.3.peg.1166	Ththe16_1174		hypothetical protein	0.523	0.616	bi	CP003252	871	138	fig|798128.4.peg.871	TtJL18_0896		hypothetical protein	0.523	0.616	bi
ATNI01000027	355	247	fig|570924.3.peg.355	TNMX_01925	artP	Amino acid ABC transporter, ATP-binding protein	31244	31987	-	bi	NC_005835	792	244	fig|262724.6.peg.792	TTC0795	Amino acid ABC transporter, ATP-binding protein	0.902	0.996	bi	NC_006461	1139	244	fig|300852.9.peg.1139	TTHA1159		Amino acid ABC transporter, ATP-binding protein	0.893	0.996	bi	CP002777	1165	244	fig|762633.3.peg.1165	Ththe16_1173		Amino acid ABC transporter, ATP-binding protein	0.885	0.996	bi	CP003252	872	244	fig|798128.4.peg.872	TtJL18_0897		Amino acid ABC transporter, ATP-binding protein	0.885	0.996	bi
ATNI01000027	356	657	fig|570924.3.peg.356	TNMX_01930		TRAP-type uncharacterized transport system, fused permease component	31984	33957	-	bi	NC_005835	791	657	fig|262724.6.peg.791	TTC0794	TRAP-type uncharacterized transport system, fused permease component	0.877	0.998	bi	NC_006461	1138	657	fig|300852.9.peg.1138	TTHA1158		TRAP-type uncharacterized transport system, fused permease component	0.874	0.998	bi	CP002777	1164	656	fig|762633.3.peg.1164	Ththe16_1172		TRAP-type uncharacterized transport system, fused permease component	0.86	0.998	bi	CP003252	873	657	fig|798128.4.peg.873	TtJL18_0898		TRAP-type uncharacterized transport system, fused permease component	0.863	0.998	bi
ATNI01000027	357	309	fig|570924.3.peg.357	TNMX_01935		TRAP transporter solute receptor, TAXI family precursor	34013	34942	-	bi	NC_005835	790	314	fig|262724.6.peg.790	TTC0793	TRAP transporter solute receptor, TAXI family precursor	0.909	0.981	bi	NC_006461	1137	314	fig|300852.9.peg.1137	TTHA1157		TRAP transporter solute receptor, TAXI family precursor	0.9	0.981	bi	CP002777	1163	314	fig|762633.3.peg.1163	Ththe16_1171		TRAP transporter solute receptor, TAXI family precursor	0.9	0.981	bi	CP003252	874	314	fig|798128.4.peg.874	TtJL18_0899		TRAP transporter solute receptor, TAXI family precursor	0.906	0.981	bi
ATNI01000027	358	258	fig|570924.3.peg.358	TNMX_01940		Amino acid ABC transporter, permease protein	35025	35801	-	bi	NC_005835	803	261	fig|262724.6.peg.803	TTC0806	Amino acid ABC transporter, permease protein	0.874	0.939	bi	NC_006461	1150	261	fig|300852.9.peg.1150	TTHA1170		Amino acid ABC transporter, permease protein	0.874	0.939	bi	CP002777	1176	261	fig|762633.3.peg.1176	Ththe16_1184		Amino acid ABC transporter, permease protein	0.849	0.985	bi	CP003252	862	261	fig|798128.4.peg.862	TtJL18_0888		Amino acid ABC transporter, permease protein	0.874	0.939	bi
ATNI01000027	359	254	fig|570924.3.peg.359	TNMX_01945		Amino acid ABC transporter, substrate-binding protein	35870	36634	-	bi	NC_005835	804	246	fig|262724.6.peg.804	TTC0807	Amino acid ABC transporter, substrate-binding protein	0.845	0.992	bi	NC_006461	1151	246	fig|300852.9.peg.1151	TTHA1171		Amino acid ABC transporter, substrate-binding protein	0.841	0.992	bi	CP002777	1177	254	fig|762633.3.peg.1177	Ththe16_1185		Amino acid ABC transporter, substrate-binding protein	0.856	0.925	bi	CP003252	861	254	fig|798128.4.peg.861	TtJL18_0887		Amino acid ABC transporter, substrate-binding protein	0.86	0.925	bi
ATNI01000027	360	44	fig|570924.3.peg.360			hypothetical protein	36633	36767	+
ATNI01000027	361	243	fig|570924.3.peg.361	TNMX_01950		hypothetical protein	36834	37565	+
ATNI01000027	362	818	fig|570924.3.peg.362	TNMX_01955		Glycogen phosphorylase (EC 2.4.1.1)	37613	40069	-	bi	NC_005835	805	819	fig|262724.6.peg.805	TTC0808	Glycogen phosphorylase (EC 2.4.1.1)	0.808	0.999	bi	NC_006461	1152	819	fig|300852.9.peg.1152	TTHA1172		Glycogen phosphorylase (EC 2.4.1.1)	0.808	0.999	bi	CP002777	1178	819	fig|762633.3.peg.1178	Ththe16_1186		Glycogen phosphorylase (EC 2.4.1.1)	0.811	0.999	bi	CP003252	860	819	fig|798128.4.peg.860	TtJL18_0886		Glycogen phosphorylase (EC 2.4.1.1)	0.81	0.999	bi
ATNI01000027	363	490	fig|570924.3.peg.363	TNMX_01960		Potassium uptake protein TrkH	40087	41559	-	bi	NC_005835	806	490	fig|262724.6.peg.806	TTC0809	Trk system potassium uptake protein TrkG	0.749	0.998	bi	NC_006461	1153	490	fig|300852.9.peg.1153	TTHA1173		Trk system potassium uptake protein TrkG	0.749	0.998	bi	CP002777	1179	490	fig|762633.3.peg.1179	Ththe16_1187		Trk system potassium uptake protein TrkG	0.754	0.998	bi	CP003252	859	490	fig|798128.4.peg.859	TtJL18_0885		Trk system potassium uptake protein TrkG	0.754	0.998	bi
ATNI01000027	364	445	fig|570924.3.peg.364	TNMX_01965		Trk system potassium uptake protein TrkA	41531	42868	-	bi	NC_005835	807	446	fig|262724.6.peg.807	TTC0810	Trk system potassium uptake protein TrkA	0.798	0.987	bi	NC_006461	1154	446	fig|300852.9.peg.1154	TTHA1174	trkA	Trk system potassium uptake protein TrkA	0.803	0.987	bi	CP002777	1180	446	fig|762633.3.peg.1180	Ththe16_1188		Trk system potassium uptake protein TrkA	0.805	0.987	bi	CP003252	858	446	fig|798128.4.peg.858	TtJL18_0884		Trk system potassium uptake protein TrkA	0.807	0.987	bi
ATNI01000027	365	434	fig|570924.3.peg.365	TNMX_01970	rimO	Ribosomal protein S12p Asp88 (E. coli) methylthiotransferase (EC 2.8.4.4)	42881	44185	-	bi	NC_005835	808	434	fig|262724.6.peg.808	TTC0811	Ribosomal protein S12p Asp88 (E. coli) methylthiotransferase (EC 2.8.4.4)	0.889	0.995	bi	NC_006461	1155	434	fig|300852.9.peg.1155	TTHA1175		Ribosomal protein S12p Asp88 (E. coli) methylthiotransferase (EC 2.8.4.4)	0.885	0.995	bi	CP002777	1181	434	fig|762633.3.peg.1181	Ththe16_1189		Ribosomal protein S12p Asp88 (E. coli) methylthiotransferase (EC 2.8.4.4)	0.894	0.995	bi	CP003252	857	434	fig|798128.4.peg.857	TtJL18_0883		Ribosomal protein S12p Asp88 (E. coli) methylthiotransferase (EC 2.8.4.4)	0.898	0.995	bi
ATNI01000027	366	291	fig|570924.3.peg.366	TNMX_01975		Transcriptional regulator, Cro/CI family	44268	45143	-	bi	NC_005835	809	285	fig|262724.6.peg.809	TTC0812	Transcriptional regulator, Cro/CI family	0.681	0.993	bi	NC_006461	1156	285	fig|300852.9.peg.1156	TTHA1176		Transcriptional regulator, Cro/CI family	0.678	0.993	bi	CP002777	1182	285	fig|762633.3.peg.1182	Ththe16_1190		Transcriptional regulator, Cro/CI family	0.647	0.993	bi	CP003252	856	285	fig|798128.4.peg.856	TtJL18_0882		Transcriptional regulator, Cro/CI family	0.67	0.993	bi
ATNI01000027	367	276	fig|570924.3.peg.367	TNMX_01980		Indigoidine synthase A-like protein, uncharacterized enzyme involved in pigment biosynthesis	45148	45978	-	bi	NC_005835	810	281	fig|262724.6.peg.810	TTC0813	Indigoidine synthase A-like protein, uncharacterized enzyme involved in pigment biosynthesis	0.854	0.925	bi	NC_006461	1157	281	fig|300852.9.peg.1157	TTHA1177		Indigoidine synthase A-like protein, uncharacterized enzyme involved in pigment biosynthesis	0.851	0.925	bi	CP002777	1183	236	fig|762633.3.peg.1183			Indigoidine synthase A-like protein, uncharacterized enzyme involved in pigment biosynthesis	0.852	0.996	bi	CP003252	855	281	fig|798128.4.peg.855	TtJL18_0881		Indigoidine synthase A-like protein, uncharacterized enzyme involved in pigment biosynthesis	0.833	0.979	bi
ATNI01000027	368	253	fig|570924.3.peg.368	TNMX_01985		hypothetical protein	46013	46774	-	bi	NC_005835	811	250	fig|262724.6.peg.811	TTC0814	hypothetical protein	0.689	0.996	bi	NC_006461	1158	250	fig|300852.9.peg.1158	TTHA1178		hypothetical protein	0.693	0.996	bi	CP002777	1184	250	fig|762633.3.peg.1184	Ththe16_1192		hypothetical protein	0.681	0.996	bi	CP003252	854	250	fig|798128.4.peg.854	TtJL18_0880		hypothetical protein	0.681	0.996	bi
ATNI01000027	369	246	fig|570924.3.peg.369	TNMX_01990		Ribulosamine/erythrulosamine 3-kinase potentially involved in protein deglycation	46750	47490	-	bi	NC_005835	812	262	fig|262724.6.peg.812	TTC0815	Ribulosamine/erythrulosamine 3-kinase potentially involved in protein deglycation	0.764	0.92	bi	NC_006461	1159	262	fig|300852.9.peg.1159	TTHA1179		Ribulosamine/erythrulosamine 3-kinase potentially involved in protein deglycation	0.773	0.92	bi	CP002777	1185	262	fig|762633.3.peg.1185	Ththe16_1193		Ribulosamine/erythrulosamine 3-kinase potentially involved in protein deglycation	0.785	0.92	bi	CP003252	853	262	fig|798128.4.peg.853	TtJL18_0879		Ribulosamine/erythrulosamine 3-kinase potentially involved in protein deglycation	0.777	0.92	bi
ATNI01000027	370	163	fig|570924.3.peg.370	TNMX_01995		Low molecular weight protein tyrosine phosphatase (EC 3.1.3.48)	47516	48007	-	bi	NC_005835	813	161	fig|262724.6.peg.813	TTC0816	Low molecular weight protein tyrosine phosphatase (EC 3.1.3.48)	0.832	0.919	bi	NC_006461	1160	161	fig|300852.9.peg.1160	TTHA1180		Low molecular weight protein tyrosine phosphatase (EC 3.1.3.48)	0.832	0.919	bi	CP002777	1186	161	fig|762633.3.peg.1186	Ththe16_1194		Low molecular weight protein tyrosine phosphatase (EC 3.1.3.48)	0.832	0.919	bi	CP003252	852	161	fig|798128.4.peg.852	TtJL18_0878		Low molecular weight protein tyrosine phosphatase (EC 3.1.3.48)	0.839	0.919	bi
ATNI01000027	371	506	fig|570924.3.peg.371	TNMX_02000		Sensor histidine kinase	48021	49541	-	bi	NC_005835	814	515	fig|262724.6.peg.814	TTC0817	Two-component system histidine kinase	0.842	0.981	bi	NC_006461	1161	515	fig|300852.9.peg.1161	TTHA1181		Sensor histidine kinase	0.844	0.981	bi	CP002777	1187	516	fig|762633.3.peg.1187	Ththe16_1195		Two-component system histidine kinase	0.844	0.981	bi	CP003252	851	515	fig|798128.4.peg.851	TtJL18_0877		Sensor histidine kinase	0.852	0.981	bi
ATNI01000027	372	252	fig|570924.3.peg.372	TNMX_02005		tRNA (cytidine(32)/uridine(32)-2'-O)-methyltransferase (EC 2.1.1.200)	49561	50319	-	bi	NC_005835	815	244	fig|262724.6.peg.815	TTC0818	tRNA (cytidine(32)/uridine(32)-2'-O)-methyltransferase (EC 2.1.1.200)	0.774	0.963	bi	NC_006461	1162	244	fig|300852.9.peg.1162	TTHA1182		tRNA (cytidine(32)/uridine(32)-2'-O)-methyltransferase (EC 2.1.1.200)	0.774	0.963	bi	CP002777	1188	244	fig|762633.3.peg.1188	Ththe16_1196		tRNA (cytidine(32)/uridine(32)-2'-O)-methyltransferase (EC 2.1.1.200)	0.774	0.963	bi	CP003252	850	244	fig|798128.4.peg.850	TtJL18_0876		tRNA (cytidine(32)/uridine(32)-2'-O)-methyltransferase (EC 2.1.1.200)	0.774	0.963	bi
ATNI01000027	373	710	fig|570924.3.peg.373	TNMX_02010		Multimodular transpeptidase-transglycosylase (EC 2.4.1.129) (EC 3.4.-.-)	50339	52471	-	bi	NC_005835	816	699	fig|262724.6.peg.816	TTC0819	Multimodular transpeptidase-transglycosylase (EC 2.4.1.129) (EC 3.4.-.-)	0.829	0.951	bi	NC_006461	1163	695	fig|300852.9.peg.1163	TTHA1183		Multimodular transpeptidase-transglycosylase (EC 2.4.1.129) (EC 3.4.-.-)	0.83	0.957	bi	CP002777	1189	699	fig|762633.3.peg.1189	Ththe16_1197		Multimodular transpeptidase-transglycosylase (EC 2.4.1.129) (EC 3.4.-.-)	0.84	0.921	bi	CP003252	849	695	fig|798128.4.peg.849	TtJL18_0875		Multimodular transpeptidase-transglycosylase (EC 2.4.1.129) (EC 3.4.-.-)	0.845	0.918	bi
ATNI01000027	374	119	fig|570924.3.peg.374	TNMX_02015		Response regulator	52498	52857	-	bi	NC_005835	817	119	fig|262724.6.peg.817	TTC0820	Response regulator	0.689	0.992	bi	NC_006461	1164	119	fig|300852.9.peg.1164	TTHA1184		Response regulator	0.689	0.992	bi	CP002777	1190	119	fig|762633.3.peg.1190	Ththe16_1198		Response regulator	0.689	0.992	bi	CP003252	848	119	fig|798128.4.peg.848	TtJL18_0874		Response regulator	0.689	0.992	bi
ATNI01000027	375	374	fig|570924.3.peg.375	TNMX_02025		GTP-binding and nucleic acid-binding protein YchF	53082	54206	-	bi	NC_005835	819	368	fig|262724.6.peg.819	TTC0822	GTP-binding and nucleic acid-binding protein YchF	0.869	0.995	bi	NC_006461	1166	368	fig|300852.9.peg.1166	TTHA1185		GTP-binding and nucleic acid-binding protein YchF	0.869	0.995	bi	CP002777	1192	368	fig|762633.3.peg.1192	Ththe16_1200		GTP-binding and nucleic acid-binding protein YchF	0.877	0.995	bi	CP003252	846	368	fig|798128.4.peg.846	TtJL18_0871		GTP-binding and nucleic acid-binding protein YchF	0.869	0.995	bi
ATNI01000027	376	227	fig|570924.3.peg.376	TNMX_02030		Deoxyribose-phosphate aldolase (EC 4.1.2.4)	54280	54963	+	bi	NC_005835	820	220	fig|262724.6.peg.820	TTC0823	Deoxyribose-phosphate aldolase (EC 4.1.2.4)	0.795	0.977	bi	NC_006461	1167	220	fig|300852.9.peg.1167	TTHA1186		Deoxyribose-phosphate aldolase (EC 4.1.2.4)	0.79	0.977	bi	CP002777	1193	220	fig|762633.3.peg.1193	Ththe16_1201		Deoxyribose-phosphate aldolase (EC 4.1.2.4)	0.79	0.977	bi	CP003252	845	220	fig|798128.4.peg.845	TtJL18_0870		Deoxyribose-phosphate aldolase (EC 4.1.2.4)	0.79	0.977	bi
ATNI01000027	377	386	fig|570924.3.peg.377	TNMX_02035		hypothetical protein	54947	56107	+	bi	NC_005835	821	376	fig|262724.6.peg.821	TTC0824	hypothetical protein	0.716	0.997	bi	NC_006461	1168	376	fig|300852.9.peg.1168	TTHA1187		hypothetical protein	0.719	0.997	bi	CP002777	1194	376	fig|762633.3.peg.1194	Ththe16_1202		hypothetical protein	0.719	0.997	bi	CP003252	844	376	fig|798128.4.peg.844	TtJL18_0869		hypothetical protein	0.721	0.997	bi
ATNI01000027	378	192	fig|570924.3.peg.378	TNMX_02040		Septum formation protein Maf	56107	56685	+	bi	NC_005835	822	187	fig|262724.6.peg.822	TTC0825	Maf/YceF/YhdE family protein	0.738	0.957	bi	NC_006461	1169	187	fig|300852.9.peg.1169	TTHA1188		Maf/YceF/YhdE family protein	0.743	0.957	bi	CP002777	1195	187	fig|762633.3.peg.1195	Ththe16_1203		Maf/YceF/YhdE family protein	0.743	0.957	bi	CP003252	843	187	fig|798128.4.peg.843	TtJL18_0868		Maf/YceF/YhdE family protein	0.743	0.957	bi
ATNI01000027	379	262	fig|570924.3.peg.379	TNMX_02045		Rod shape-determining protein MreC	56682	57470	+	bi	NC_005835	823	262	fig|262724.6.peg.823	TTC0826	Rod shape-determining protein MreC	0.765	0.905	bi	NC_006461	1170	262	fig|300852.9.peg.1170	TTHA1189		Rod shape-determining protein MreC	0.765	0.905	bi	CP002777	1196	262	fig|762633.3.peg.1196	Ththe16_1204		Rod shape-determining protein MreC	0.765	0.905	bi	CP003252	842	262	fig|798128.4.peg.842	TtJL18_0867		Rod shape-determining protein MreC	0.761	0.905	bi
ATNI01000027	380	152	fig|570924.3.peg.380	TNMX_02050		Rod shape-determining protein MreD	57467	57925	+	bi	NC_005835	824	152	fig|262724.6.peg.824	TTC0827	Rod shape-determining protein MreD	0.63	0.776	bi	NC_006461	1171	152	fig|300852.9.peg.1171	TTHA1190		Rod shape-determining protein MreD	0.57	0.862	bi	CP002777	1197	152	fig|762633.3.peg.1197	Ththe16_1205		Rod shape-determining protein MreD	0.578	0.862	bi	CP003252	841	152	fig|798128.4.peg.841	TtJL18_0866		Rod shape-determining protein MreD	0.585	0.862	bi
ATNI01000027	381	581	fig|570924.3.peg.381	TNMX_02055		Penicillin-binding protein 2 (PBP-2)	57922	59667	+	bi	NC_005835	825	575	fig|262724.6.peg.825	TTC0828	Penicillin-binding protein 2 (PBP-2)	0.832	0.998	bi	NC_006461	1172	575	fig|300852.9.peg.1172	TTHA1191		Penicillin-binding protein 2 (PBP-2)	0.832	0.998	bi	CP002777	1198	575	fig|762633.3.peg.1198	Ththe16_1206		Penicillin-binding protein 2 (PBP-2)	0.826	0.998	bi	CP003252	840	575	fig|798128.4.peg.840	TtJL18_0865		Penicillin-binding protein 2 (PBP-2)	0.825	0.998	bi
ATNI01000027	382	175	fig|570924.3.peg.382	TNMX_02060		Septum site-determining protein MinC	59677	60204	+	bi	NC_005835	826	41	fig|262724.6.peg.826	TTC0830	Septum site-determining protein MinC	0.605	0.902	bi	NC_006461	1173	179	fig|300852.9.peg.1173	TTHA1192		Septum site-determining protein MinC	0.767	0.978	bi	CP002777	1199	179	fig|762633.3.peg.1199	Ththe16_1207		Septum site-determining protein MinC	0.744	0.978	bi	CP003252	839	179	fig|798128.4.peg.839	TtJL18_0864		Septum site-determining protein MinC	0.767	0.978	bi
ATNI01000027	383	145	fig|570924.3.peg.383	TNMX_02065		Hypothetical protein DUF420	60191	60628	-	bi	NC_005835	827	145	fig|262724.6.peg.827	TTC0831	Hypothetical protein DUF420	0.814	0.993	bi	NC_006461	1174	145	fig|300852.9.peg.1174	TTHA1193		Hypothetical protein DUF420	0.814	0.993	bi	CP002777	1200	145	fig|762633.3.peg.1200	Ththe16_1208		Hypothetical protein DUF420	0.807	0.993	bi	CP003252	838	145	fig|798128.4.peg.838	TtJL18_0863		Hypothetical protein DUF420	0.814	0.993	bi
ATNI01000027	384	92	fig|570924.3.peg.384	TNMX_02070		hypothetical protein	60625	60903	-	bi	NC_005835	828	90	fig|262724.6.peg.828	TTC0832	hypothetical protein	0.663	0.911	bi	NC_006461	1175	90	fig|300852.9.peg.1175	TTHA1194		hypothetical protein	0.663	0.911	bi	CP002777	1201	90	fig|762633.3.peg.1201	Ththe16_1209		hypothetical protein	0.651	0.911	bi	CP003252	837	90	fig|798128.4.peg.837	TtJL18_0862		hypothetical protein	0.663	0.911	bi
ATNI01000027	385	193	fig|570924.3.peg.385	TNMX_02075		hypothetical protein	60933	61514	-	bi	NC_005835	829	192	fig|262724.6.peg.829	TTC0833	hypothetical protein	0.599	0.995	bi	NC_006461	1176	194	fig|300852.9.peg.1176	TTHA1195		hypothetical protein	0.608	0.995	bi	CP002777	1202	192	fig|762633.3.peg.1202	Ththe16_1210		hypothetical protein	0.599	0.995	bi	CP003252	836	194	fig|798128.4.peg.836	TtJL18_0861		hypothetical protein	0.608	0.995	bi
ATNI01000028	386	37	fig|570924.3.peg.386	TNMX_02085		hypothetical protein	183	296	+
ATNI01000028	387	97	fig|570924.3.peg.387	TNMX_02090		FIG188645: PAP/25A core domain:DNA polymerase, beta-like region	312	605	+	uni	NC_005835	1141	90	fig|262724.6.peg.1141	TTC1148	Nucleotidyltransferase domain protein, BT0168 group	0.5	0.778	bi	NC_006461	1183	96	fig|300852.9.peg.1183	TTHA1202		Nucleotidyltransferase domain protein, BT0168 group	0.567	0.99	uni	CP002777	1520	98	fig|762633.3.peg.1520	Ththe16_1532		Nucleotidyltransferase domain protein, BT0168 group	0.487	0.776	bi	CP003252	828	96	fig|798128.4.peg.828	TtJL18_0853		Nucleotidyltransferase domain protein, BT0168 group	0.567	0.99	bi
ATNI01000028	388	65	fig|570924.3.peg.388	TNMX_02095		hypothetical protein	628	825	+
ATNI01000028	389	409	fig|570924.3.peg.389	TNMX_02100		hypothetical protein	900	2129	-										uni	NC_006462	1968	379	fig|300852.9.peg.1968	TTHB025		probable ATPase	0.35	0.995	bi	CP002778	2148	406	fig|762633.3.peg.2148	Ththe16_2152		ATPase	0.405	0.98	bi	CP003253	2032	406	fig|798128.4.peg.2032	TtJL18_2099		ATPase	0.405	0.98	uni
ATNI01000028	390	298	fig|570924.3.peg.390	TNMX_02105		hypothetical protein	2292	3188	-
ATNI01000028	391	58	fig|570924.3.peg.391	TNMX_02110		hypothetical protein	3386	3562	-
ATNI01000028	392	140	fig|570924.3.peg.392	TNMX_02115		Mobile element protein	3543	3965	-
ATNI01000028	393	134	fig|570924.3.peg.393	TNMX_02120		hypothetical protein	3970	4374	-										bi	NC_006462	2188	137	fig|300852.9.peg.2188	TTHB233		hypothetical protein	0.538	0.766	bi	CP002778	2079	137	fig|762633.3.peg.2079	Ththe16_2090		hypothetical protein	0.538	0.766	bi	CP003253	2082	137	fig|798128.4.peg.2082	TtJL18_2146		hypothetical protein	0.538	0.766	bi
ATNI01000028	394	43	fig|570924.3.peg.394	TNMX_02125		FIG00788197: hypothetical protein	4371	4502	-
ATNI01000029	395	113	fig|570924.3.peg.395	TNMX_02135		Mobile element protein	354	695	-																				bi	CP002778	2278	85	fig|762633.3.peg.2278			Mobile element protein	0.937	0.918	uni	CP003253	2131	39	fig|798128.4.peg.2131			Mobile element protein	0.737	0.949
ATNI01000030	396	98	fig|570924.3.peg.396	TNMX_02140		hypothetical protein	91	387	+	bi	NC_005835	1141	90	fig|262724.6.peg.1141	TTC1148	Nucleotidyltransferase domain protein, BT0168 group	0.527	0.8	bi	NC_006461	995	98	fig|300852.9.peg.995	TTHA1015		Nucleotidyltransferase domain protein, BT0168 group	0.571	0.816	bi	CP002777	1520	98	fig|762633.3.peg.1520	Ththe16_1532		Nucleotidyltransferase domain protein, BT0168 group	0.474	0.949	bi	CP003252	514	98	fig|798128.4.peg.514	TtJL18_0531		Nucleotidyltransferase domain protein, BT0168 group	0.473	0.929	bi
ATNI01000030	397	121	fig|570924.3.peg.397	TNMX_02145		Protein of unknown function DUF86, BT0167 group	384	749	+	bi	NC_005835	1276	111	fig|262724.6.peg.1276	TTC1284	Protein of unknown function DUF86, BT0167 group	0.426	0.892	bi	NC_006461	1182	113	fig|300852.9.peg.1182	TTHA1201		Protein of unknown function DUF86, BT0167 group	0.402	0.929											bi	CP003252	515	116	fig|798128.4.peg.515	TtJL18_0532		Protein of unknown function DUF86, BT0167 group	0.415	0.905	bi
ATNI01000030	398	93	fig|570924.3.peg.398	TNMX_02150		hypothetical protein	976	1257	-	uni	NC_005835	1426	358	fig|262724.6.peg.1426	TTC1433	hypothetical protein	0.625	0.265											uni	CP002778	2419	370	fig|762633.3.peg.2419	Ththe16_2425		hypothetical protein	0.804	0.241
ATNI01000031	399	258	fig|570924.3.peg.399	TNMX_02165		Alr0191 protein	252	1028	-	bi	NC_005835	839	258	fig|262724.6.peg.839	TTC0844	Alr0191 protein	0.895	0.996	bi	NC_006461	1187	258	fig|300852.9.peg.1187	TTHA1206		Alr0191 protein	0.895	0.996	bi	CP002777	1211	258	fig|762633.3.peg.1211	Ththe16_1220		Alr0191 protein	0.895	0.996	bi	CP003252	820	258	fig|798128.4.peg.820	TtJL18_0845		Alr0191 protein	0.895	0.996	bi
ATNI01000031	400	340	fig|570924.3.peg.400	TNMX_02170		ABC transporter, ATP-binding protein	1025	2047	-	bi	NC_005835	838	331	fig|262724.6.peg.838	TTC0843	ABC transporter, ATP-binding protein	0.945	0.979	bi	NC_006461	1186	331	fig|300852.9.peg.1186	TTHA1205		ABC transporter, ATP-binding protein	0.945	0.979	bi	CP002777	1210	331	fig|762633.3.peg.1210	Ththe16_1219		ABC transporter, ATP-binding protein	0.951	0.979	bi	CP003252	821	331	fig|798128.4.peg.821	TtJL18_0846		ABC transporter, ATP-binding protein	0.945	0.979	bi
ATNI01000031	401	257	fig|570924.3.peg.401	TNMX_02175		ABC transporter, permease protein	2074	2847	+	bi	NC_005835	837	257	fig|262724.6.peg.837	TTC0842	ABC transporter, permease protein	0.988	0.996	bi	NC_006461	1185	257	fig|300852.9.peg.1185	TTHA1204		ABC transporter, permease protein	0.984	0.996	bi	CP002777	1209	257	fig|762633.3.peg.1209	Ththe16_1218		ABC transporter, permease protein	0.996	0.996	bi	CP003252	822	257	fig|798128.4.peg.822	TtJL18_0847		ABC transporter, permease protein	0.984	0.996	bi
ATNI01000031	402	603	fig|570924.3.peg.402	TNMX_02180		hypothetical protein	2861	4672	-	bi	NC_005835	852	554	fig|262724.6.peg.852	TTC0857	comZ	0.48	0.088											bi	CP002777	1224	571	fig|762633.3.peg.1224	Ththe16_1233		comZ	0.49	0.088	bi	CP003252	823	603	fig|798128.4.peg.823	TtJL18_0848		hypothetical protein	0.998	0.998	bi
ATNI01000031	403	287	fig|570924.3.peg.403	TNMX_02185		hypothetical protein	4682	5545	-																														bi	CP003252	824	109	fig|798128.4.peg.824	TtJL18_0849		hypothetical protein	0.991	0.991
ATNI01000031	404	125	fig|570924.3.peg.404	TNMX_02190		hypothetical protein	5591	5968	-																														bi	CP003252	825	116	fig|798128.4.peg.825	TtJL18_0850		hypothetical protein	0.991	0.991
ATNI01000031	405	99	fig|570924.3.peg.405	TNMX_02195		hypothetical protein	5965	6264	-																														bi	CP003252	826	99	fig|798128.4.peg.826	TtJL18_0851		hypothetical protein	1	0.99
ATNI01000031	406	201	fig|570924.3.peg.406	TNMX_02200		Acyl-phosphate:glycerol-3-phosphate O-acyltransferase PlsY (EC 2.3.1.n3)	6496	7101	+	bi	NC_005835	836	199	fig|262724.6.peg.836	TTC0841	Acyl-phosphate:glycerol-3-phosphate O-acyltransferase PlsY (EC 2.3.1.n3)	0.94	0.995	bi	NC_006461	1184	199	fig|300852.9.peg.1184	TTHA1203		Acyl-phosphate:glycerol-3-phosphate O-acyltransferase PlsY (EC 2.3.1.n3)	0.955	0.995	bi	CP002777	1208	201	fig|762633.3.peg.1208	Ththe16_1217		Acyl-phosphate:glycerol-3-phosphate O-acyltransferase PlsY (EC 2.3.1.n3)	0.955	0.995	bi	CP003252	827	199	fig|798128.4.peg.827	TtJL18_0852		Acyl-phosphate:glycerol-3-phosphate O-acyltransferase PlsY (EC 2.3.1.n3)	0.985	0.995	bi
ATNI01000031	407	227	fig|570924.3.peg.407	TNMX_02205		LMBE-RELATED PROTEIN	7094	7777	+	bi	NC_005835	834	227	fig|262724.6.peg.834	TTC0839	Lmbe-related protein	0.93	0.996	bi	NC_006461	1181	227	fig|300852.9.peg.1181	TTHA1200		LMBE-RELATED PROTEIN	0.925	0.996	bi	CP002777	1207	227	fig|762633.3.peg.1207	Ththe16_1216		LMBE-RELATED PROTEIN	0.921	0.996	bi	CP003252	830	227	fig|798128.4.peg.830	TtJL18_0855		LMBE-RELATED PROTEIN	0.921	0.996	bi
ATNI01000031	408	205	fig|570924.3.peg.408	TNMX_02210		Uracil-DNA glycosylase, family 4	7774	8391	-	bi	NC_005835	363	205	fig|262724.6.peg.363	TTC0366	Uracil-DNA glycosylase, family 4	0.941	0.995	bi	NC_006461	711	205	fig|300852.9.peg.711	TTHA0718		Uracil-DNA glycosylase, family 4	0.937	0.995	bi	CP002777	727	205	fig|762633.3.peg.727	Ththe16_0729		Uracil-DNA glycosylase, family 4	0.941	0.995	bi	CP003252	1301	205	fig|798128.4.peg.1301	TtJL18_1330		Uracil-DNA glycosylase, family 4	0.937	0.995	bi
ATNI01000031	409	122	fig|570924.3.peg.409	TNMX_02215		hypothetical protein	8388	8756	-	bi	NC_005835	364	122	fig|262724.6.peg.364	TTC0367	hypothetical protein	0.951	0.992	bi	NC_006461	712	122	fig|300852.9.peg.712	TTHA0719		hypothetical protein	0.951	0.992	bi	CP002777	728	122	fig|762633.3.peg.728	Ththe16_0730		hypothetical protein	0.951	0.992	bi	CP003252	1300	122	fig|798128.4.peg.1300	TtJL18_1329		hypothetical protein	0.951	0.992	bi
ATNI01000031	410	379	fig|570924.3.peg.410	TNMX_02220		hypothetical protein	8949	10088	+	bi	NC_005835	365	354	fig|262724.6.peg.365	TTC0368	hypothetical protein	0.525	0.997	bi	NC_006461	713	354	fig|300852.9.peg.713	TTHA0720		hypothetical protein	0.525	0.997	bi	CP002777	729	354	fig|762633.3.peg.729	Ththe16_0731		hypothetical protein	0.539	0.997	bi	CP003252	1299	354	fig|798128.4.peg.1299	TtJL18_1328		hypothetical protein	0.534	0.997	bi
ATNI01000031	411	199	fig|570924.3.peg.411	TNMX_02225		hypothetical protein	10093	10692	+	bi	NC_005835	366	188	fig|262724.6.peg.366	TTC0369	hypothetical protein	0.728	0.947	bi	NC_006461	714	188	fig|300852.9.peg.714	TTHA0721		hypothetical protein	0.733	0.947	bi	CP002777	730	188	fig|762633.3.peg.730	Ththe16_0732		hypothetical protein	0.722	0.947	bi	CP003252	1298	188	fig|798128.4.peg.1298	TtJL18_1327		hypothetical protein	0.728	0.947	bi
ATNI01000031	412	412	fig|570924.3.peg.412	TNMX_02230		Histidinol dehydrogenase (EC 1.1.1.23)	10700	11938	+	bi	NC_005835	367	412	fig|262724.6.peg.367	TTC0370	Histidinol dehydrogenase (EC 1.1.1.23)	0.883	0.998	bi	NC_006461	715	412	fig|300852.9.peg.715	TTHA0722	hisD	Histidinol dehydrogenase (EC 1.1.1.23)	0.881	0.998	bi	CP002777	731	412	fig|762633.3.peg.731	Ththe16_0733		Histidinol dehydrogenase (EC 1.1.1.23)	0.883	0.998	bi	CP003252	1297	412	fig|798128.4.peg.1297	TtJL18_1326		Histidinol dehydrogenase (EC 1.1.1.23)	0.881	0.998	bi
ATNI01000031	413	265	fig|570924.3.peg.413	TNMX_02235		Iron(III) dicitrate-binding protein	11935	12732	+	bi	NC_005835	368	265	fig|262724.6.peg.368	TTC0371	iron(III) dicitrate-binding protein	0.898	0.996	bi	NC_006461	716	265	fig|300852.9.peg.716	TTHA0723		Iron(III) dicitrate-binding protein	0.898	0.996	bi	CP002777	732	265	fig|762633.3.peg.732	Ththe16_0734		iron(III) dicitrate-binding protein	0.909	0.996	bi	CP003252	1296	265	fig|798128.4.peg.1296	TtJL18_1325		Iron(III) dicitrate-binding protein	0.917	0.996	bi
ATNI01000031	414	477	fig|570924.3.peg.414			Protease	12768	14201	+	bi	NC_005835	369	449	fig|262724.6.peg.369	TTC0372	Serine protease	0.42	0.998	bi	NC_006461	717	434	fig|300852.9.peg.717	TTHA0724		Protease	0.394	0.998	bi	CP002777	733	436	fig|762633.3.peg.733	Ththe16_0735		Protease	0.387	0.991	bi	CP003252	1295	436	fig|798128.4.peg.1295	TtJL18_1324		Protease	0.389	0.991	bi
ATNI01000031	415	384	fig|570924.3.peg.415	TNMX_02240		Cell envelope-associated transcriptional attenuator LytR-CpsA-Psr, subfamily M (as in PMID19099556)	14237	15391	+	bi	NC_005835	370	381	fig|262724.6.peg.370	TTC0373	Cell envelope-associated transcriptional attenuator LytR-CpsA-Psr, subfamily M (as in PMID19099556)	0.749	0.984	bi	NC_006461	718	381	fig|300852.9.peg.718	TTHA0725		Cell envelope-associated transcriptional attenuator LytR-CpsA-Psr, subfamily M (as in PMID19099556)	0.752	0.984	bi	CP002777	734	381	fig|762633.3.peg.734	Ththe16_0736		Cell envelope-associated transcriptional attenuator LytR-CpsA-Psr, subfamily M (as in PMID19099556)	0.76	0.95	bi	CP003252	1294	381	fig|798128.4.peg.1294	TtJL18_1323		Cell envelope-associated transcriptional attenuator LytR-CpsA-Psr, subfamily M (as in PMID19099556)	0.762	0.95	bi
ATNI01000031	416	363	fig|570924.3.peg.416	TNMX_02250		hypothetical protein	15537	16628	+	bi	NC_005835	915	340	fig|262724.6.peg.915	TTC0921	hypothetical protein	0.739	0.997	bi	NC_006461	1266	340	fig|300852.9.peg.1266	TTHA1287		hypothetical protein	0.739	0.997	bi	CP002777	1288	340	fig|762633.3.peg.1288	Ththe16_1299		hypothetical protein	0.737	0.997	bi	CP003252	739	342	fig|798128.4.peg.739	TtJL18_0761		hypothetical protein	0.735	0.997	bi
ATNI01000031	417	495	fig|570924.3.peg.417	TNMX_02255		Virulence factor mviN protein	16618	18105	+	bi	NC_005835	914	497	fig|262724.6.peg.914	TTC0920	Virulence factor mviN	0.82	0.97	bi	NC_006461	1265	497	fig|300852.9.peg.1265	TTHA1286		Virulence factor mviN protein	0.82	0.97	bi	CP002777	1287	487	fig|762633.3.peg.1287	Ththe16_1298		Virulence factor mviN protein	0.85	0.877	bi	CP003252	740	494	fig|798128.4.peg.740	TtJL18_0762		Virulence factor mviN protein	0.835	0.895	bi
ATNI01000031	418	646	fig|570924.3.peg.418	TNMX_02260		hypothetical protein	18056	19996	-																														bi	CP003252	741	793	fig|798128.4.peg.741	TtJL18_0763		hypothetical protein	0.896	0.811	bi
ATNI01000032	419	349	fig|570924.3.peg.419	TNMX_02265		Aminomethyltransferase (glycine cleavage system T protein) (EC 2.1.2.10)	16	1065	+	bi	NC_005835	148	349	fig|262724.6.peg.148	TTC0148	Aminomethyltransferase (glycine cleavage system T protein) (EC 2.1.2.10)	0.828	0.997	bi	NC_006461	521	349	fig|300852.9.peg.521	TTHA0523	gcvT	Aminomethyltransferase (glycine cleavage system T protein) (EC 2.1.2.10)	0.842	0.997	bi	CP002777	523	349	fig|762633.3.peg.523	Ththe16_0522		Aminomethyltransferase (glycine cleavage system T protein) (EC 2.1.2.10)	0.837	0.997	bi	CP003252	1510	349	fig|798128.4.peg.1510	TtJL18_1553		Aminomethyltransferase (glycine cleavage system T protein) (EC 2.1.2.10)	0.84	0.997	bi
ATNI01000032	420	128	fig|570924.3.peg.420	TNMX_02270		Glycine cleavage system H protein	1084	1470	+	bi	NC_005835	149	128	fig|262724.6.peg.149	TTC0149	Glycine cleavage system H protein	0.906	0.992	bi	NC_006461	522	128	fig|300852.9.peg.522	TTHA0524		Glycine cleavage system H protein	0.906	0.992	bi	CP002777	524	128	fig|762633.3.peg.524	Ththe16_0523		Glycine cleavage system H protein	0.906	0.992	bi	CP003252	1509	128	fig|798128.4.peg.1509	TtJL18_1552		Glycine cleavage system H protein	0.906	0.992	bi
ATNI01000032	421	438	fig|570924.3.peg.421	TNMX_02275		Glycine dehydrogenase [decarboxylating] (glycine cleavage system P1 protein) (EC 1.4.4.2)	1588	2904	+	bi	NC_005835	150	438	fig|262724.6.peg.150	TTC0150	Glycine dehydrogenase [decarboxylating] (glycine cleavage system P1 protein) (EC 1.4.4.2)	0.852	0.998	bi	NC_006461	523	438	fig|300852.9.peg.523	TTHA0525		Glycine dehydrogenase [decarboxylating] (glycine cleavage system P1 protein) (EC 1.4.4.2)	0.852	0.998	bi	CP002777	525	438	fig|762633.3.peg.525	Ththe16_0524		Glycine dehydrogenase [decarboxylating] (glycine cleavage system P1 protein) (EC 1.4.4.2)	0.861	0.998	bi	CP003252	1508	438	fig|798128.4.peg.1508	TtJL18_1551		Glycine dehydrogenase [decarboxylating] (glycine cleavage system P1 protein) (EC 1.4.4.2)	0.854	0.998	bi
ATNI01000032	422	474	fig|570924.3.peg.422	TNMX_02280		Glycine dehydrogenase [decarboxylating] (glycine cleavage system P2 protein) (EC 1.4.4.2)	2901	4325	+	bi	NC_005835	151	473	fig|262724.6.peg.151	TTC0151	Glycine dehydrogenase [decarboxylating] (glycine cleavage system P2 protein) (EC 1.4.4.2)	0.9	0.996	bi	NC_006461	524	474	fig|300852.9.peg.524	TTHA0526		Glycine dehydrogenase [decarboxylating] (glycine cleavage system P2 protein) (EC 1.4.4.2)	0.9	0.994	bi	CP002777	526	474	fig|762633.3.peg.526	Ththe16_0525		Glycine dehydrogenase [decarboxylating] (glycine cleavage system P2 protein) (EC 1.4.4.2)	0.898	0.994	bi	CP003252	1507	474	fig|798128.4.peg.1507	TtJL18_1550		Glycine dehydrogenase [decarboxylating] (glycine cleavage system P2 protein) (EC 1.4.4.2)	0.898	0.994	bi
ATNI01000032	423	294	fig|570924.3.peg.423	TNMX_02285		FMN adenylyltransferase (EC 2.7.7.2) / Riboflavin kinase (EC 2.7.1.26)	4398	5282	-	bi	NC_005835	159	294	fig|262724.6.peg.159	TTC0159	FMN adenylyltransferase (EC 2.7.7.2) / Riboflavin kinase (EC 2.7.1.26)	0.871	0.997	bi	NC_006461	525	294	fig|300852.9.peg.525	TTHA0527		FMN adenylyltransferase (EC 2.7.7.2) / Riboflavin kinase (EC 2.7.1.26)	0.83	0.997	bi	CP002777	527	294	fig|762633.3.peg.527	Ththe16_0526		FMN adenylyltransferase (EC 2.7.7.2) / Riboflavin kinase (EC 2.7.1.26)	0.83	0.997	bi	CP003252	1506	294	fig|798128.4.peg.1506	TtJL18_1549		FMN adenylyltransferase (EC 2.7.7.2) / Riboflavin kinase (EC 2.7.1.26)	0.83	0.997	bi
ATNI01000032	424	162	fig|570924.3.peg.424	TNMX_02290		ADP-ribose pyrophosphatase (EC 3.6.1.13)	5260	5748	-	bi	NC_005835	160	162	fig|262724.6.peg.160	TTC0160	ADP-ribose pyrophosphatase (EC 3.6.1.13)	0.852	0.994	bi	NC_006461	526	162	fig|300852.9.peg.526	TTHA0528		ADP-ribose pyrophosphatase (EC 3.6.1.13)	0.852	0.994	bi	CP002777	528	170	fig|762633.3.peg.528	Ththe16_0527		ADP-ribose pyrophosphatase (EC 3.6.1.13)	0.846	0.947	bi	CP003252	1505	170	fig|798128.4.peg.1505	TtJL18_1548		ADP-ribose pyrophosphatase (EC 3.6.1.13)	0.846	0.947	bi
ATNI01000032	425	345	fig|570924.3.peg.425	TNMX_02295		hypothetical protein	5807	6844	-
ATNI01000032	426	41	fig|570924.3.peg.426	TNMX_02300		hypothetical protein	6796	6921	-
ATNI01000032	427	161	fig|570924.3.peg.427	TNMX_02305		hypothetical protein	7080	7565	+	bi	NC_005835	163	168	fig|262724.6.peg.163	TTC0162	hypothetical protein	0.83	0.935	bi	NC_006461	529	168	fig|300852.9.peg.529	TTHA0530		hypothetical protein	0.83	0.935	bi	CP002777	530	168	fig|762633.3.peg.530	Ththe16_0529		hypothetical protein	0.83	0.935	bi	CP003252	1503	168	fig|798128.4.peg.1503	TtJL18_1546		hypothetical protein	0.83	0.935	bi
ATNI01000032	428	495	fig|570924.3.peg.428	TNMX_02310		RNA polymerase sigma factor RpoD	7569	9056	-	bi	NC_005835	165	423	fig|262724.6.peg.165	TTC0164	RNA polymerase sigma factor RpoD	0.96	0.83	bi	NC_006461	531	423	fig|300852.9.peg.531	TTHA0532		RNA polymerase sigma factor RpoD	0.96	0.83	bi	CP002777	532	422	fig|762633.3.peg.532	Ththe16_0531		RNA polymerase sigma factor RpoD	0.96	0.832	bi	CP003252	1501	423	fig|798128.4.peg.1501	TtJL18_1544		RNA polymerase sigma factor RpoD	0.96	0.83	bi
ATNI01000032	429	376	fig|570924.3.peg.429	TNMX_02315		16S rRNA (guanine(1207)-N(2))-methyltransferase (EC 2.1.1.172)	9078	10208	-	bi	NC_005835	166	375	fig|262724.6.peg.166	TTC0165	16S rRNA (guanine(1207)-N(2))-methyltransferase (EC 2.1.1.172)	0.776	0.997	bi	NC_006461	532	375	fig|300852.9.peg.532	TTHA0533		16S rRNA (guanine(1207)-N(2))-methyltransferase (EC 2.1.1.172)	0.779	0.997	bi	CP002777	533	375	fig|762633.3.peg.533	Ththe16_0532		16S rRNA (guanine(1207)-N(2))-methyltransferase (EC 2.1.1.172)	0.779	0.997	bi	CP003252	1500	375	fig|798128.4.peg.1500	TtJL18_1543		16S rRNA (guanine(1207)-N(2))-methyltransferase (EC 2.1.1.172)	0.779	0.997	bi
ATNI01000032	430	405	fig|570924.3.peg.430	TNMX_02320		Aspartokinase (EC 2.7.2.4)	10297	11514	+	bi	NC_005835	167	422	fig|262724.6.peg.167	TTC0166	Aspartokinase (EC 2.7.2.4)	0.948	0.955	bi	NC_006461	533	405	fig|300852.9.peg.533	TTHA0534		Aspartokinase (EC 2.7.2.4)	0.95	0.995	bi	CP002777	534	422	fig|762633.3.peg.534	Ththe16_0533		Aspartokinase (EC 2.7.2.4)	0.948	0.955	bi	CP003252	1499	405	fig|798128.4.peg.1499	TtJL18_1542		Aspartokinase (EC 2.7.2.4)	0.95	0.995	bi
ATNI01000032	431	154	fig|570924.3.peg.431	TNMX_02325		Xanthine-guanine phosphoribosyltransferase (EC 2.4.2.22)	11514	11978	+	bi	NC_005835	168	187	fig|262724.6.peg.168	TTC0167	Xanthine-guanine phosphoribosyltransferase (EC 2.4.2.22)	0.81	0.813	bi	NC_006461	534	154	fig|300852.9.peg.534	TTHA0535		Xanthine-guanine phosphoribosyltransferase (EC 2.4.2.22)	0.837	0.987	bi	CP002777	535	67	fig|762633.3.peg.535			Xanthine-guanine phosphoribosyltransferase (EC 2.4.2.22)	0.781	0.94	bi	CP003252	1498	155	fig|798128.4.peg.1498	TtJL18_1541		Xanthine-guanine phosphoribosyltransferase (EC 2.4.2.22)	0.836	0.974	bi
ATNI01000032	432	327	fig|570924.3.peg.432	TNMX_02330		Malate dehydrogenase (EC 1.1.1.37)	12021	13004	-	bi	NC_005835	169	327	fig|262724.6.peg.169	TTC0168	Malate dehydrogenase (EC 1.1.1.37)	0.902	0.997	bi	NC_006461	535	327	fig|300852.9.peg.535	TTHA0536		Malate dehydrogenase (EC 1.1.1.37)	0.902	0.997	bi	CP002777	536	321	fig|762633.3.peg.536	Ththe16_0535		Malate dehydrogenase (EC 1.1.1.37)	0.9	0.997	bi	CP003252	1497	321	fig|798128.4.peg.1497	TtJL18_1540		Malate dehydrogenase (EC 1.1.1.37)	0.91	0.997	bi
ATNI01000032	433	576	fig|570924.3.peg.433	TNMX_02335		DNA primase (EC 2.7.7.-)	13044	14774	-	bi	NC_005835	890	590	fig|262724.6.peg.890	TTC0896	DNA primase (EC 2.7.7.-)	0.735	0.983	bi	NC_006461	1239	590	fig|300852.9.peg.1239	TTHA1260		DNA primase (EC 2.7.7.-)	0.735	0.983	bi	CP002777	1263	590	fig|762633.3.peg.1263	Ththe16_1274		DNA primase (EC 2.7.7.-)	0.735	0.983	bi	CP003252	765	590	fig|798128.4.peg.765	TtJL18_0787		DNA primase (EC 2.7.7.-)	0.735	0.983	bi
ATNI01000032	434	867	fig|570924.3.peg.434	TNMX_02340		Adenylate cyclase (EC 4.6.1.1)	14753	17356	-	bi	NC_005835	889	871	fig|262724.6.peg.889	TTC0895	Adenylate cyclase (EC 4.6.1.1)	0.585	0.976	bi	NC_006461	1238	871	fig|300852.9.peg.1238	TTHA1259		Adenylate cyclase (EC 4.6.1.1)	0.585	0.976	bi	CP002777	1262	871	fig|762633.3.peg.1262	Ththe16_1273		Adenylate cyclase (EC 4.6.1.1)	0.589	0.976	bi	CP003252	767	689	fig|798128.4.peg.767	TtJL18_0789		Adenylate cyclase (EC 4.6.1.1)	0.548	0.972	bi
ATNI01000032	435	141	fig|570924.3.peg.435	TNMX_02345		hypothetical protein	17406	17831	-	bi	NC_005835	888	130	fig|262724.6.peg.888	TTC0894	hypothetical protein	0.6	0.992	bi	NC_006461	1237	130	fig|300852.9.peg.1237	TTHA1258		hypothetical protein	0.6	0.992	bi	CP002777	1261	130	fig|762633.3.peg.1261	Ththe16_1272		hypothetical protein	0.608	0.992	bi	CP003252	768	130	fig|798128.4.peg.768	TtJL18_0790		hypothetical protein	0.608	0.992	bi
ATNI01000032	436	745	fig|570924.3.peg.436	TNMX_02350		Probable ATP-dependent helicase lhr (EC 3.6.1.-)	17868	20105	-	bi	NC_005835	887	728	fig|262724.6.peg.887	TTC0893	Probable ATP-dependent helicase lhr (EC 3.6.1.-)	0.785	0.978	bi	NC_006461	1236	728	fig|300852.9.peg.1236	TTHA1257		Probable ATP-dependent helicase lhr (EC 3.6.1.-)	0.785	0.978	bi	CP002777	1260	728	fig|762633.3.peg.1260	Ththe16_1271		Probable ATP-dependent helicase lhr (EC 3.6.1.-)	0.785	0.978	bi	CP003252	769	728	fig|798128.4.peg.769	TtJL18_0791		Probable ATP-dependent helicase lhr (EC 3.6.1.-)	0.785	0.978	bi
ATNI01000032	437	206	fig|570924.3.peg.437	TNMX_02355		Acetyltransferase	20125	20745	-	bi	NC_005835	434	208	fig|262724.6.peg.434	TTC0436	Acetyltransferase	0.721	0.976	bi	NC_006461	783	208	fig|300852.9.peg.783	TTHA0790		Acetyltransferase	0.721	0.976	bi	CP002777	795	202	fig|762633.3.peg.795	Ththe16_0795		Acetyltransferase	0.714	0.98	bi	CP003252	1231	208	fig|798128.4.peg.1231	TtJL18_1261		Acetyltransferase	0.716	0.976	bi
ATNI01000032	438	359	fig|570924.3.peg.438	TNMX_02360		hypothetical protein	20776	21855	+	bi	NC_005835	435	360	fig|262724.6.peg.435	TTC0437	FIG01181139: hypothetical protein	0.809	0.986	bi	NC_006461	784	360	fig|300852.9.peg.784	TTHA0791		FIG01181139: hypothetical protein	0.809	0.986	bi	CP002777	797	251	fig|762633.3.peg.797			FIG01181139: hypothetical protein	0.842	0.98	bi	CP003252	1230	360	fig|798128.4.peg.1230	TtJL18_1260		FIG01181139: hypothetical protein	0.815	0.986	bi
ATNI01000032	439	197	fig|570924.3.peg.439	TNMX_02370		TsaC protein (YrdC domain) required for threonylcarbamoyladenosine t(6)A37 modification in tRNA	22316	22909	-	bi	NC_005835	437	195	fig|262724.6.peg.437	TTC0439	TsaC protein (YrdC domain) required for threonylcarbamoyladenosine t(6)A37 modification in tRNA	0.841	0.995	bi	NC_006461	786	195	fig|300852.9.peg.786	TTHA0793		TsaC protein (YrdC domain) required for threonylcarbamoyladenosine t(6)A37 modification in tRNA	0.841	0.995	bi	CP002777	798	195	fig|762633.3.peg.798	Ththe16_0798		TsaC protein (YrdC domain) required for threonylcarbamoyladenosine t(6)A37 modification in tRNA	0.846	0.995	bi	CP003252	1229	195	fig|798128.4.peg.1229	TtJL18_1258		TsaC protein (YrdC domain) required for threonylcarbamoyladenosine t(6)A37 modification in tRNA	0.841	0.995	bi
ATNI01000032	440	406	fig|570924.3.peg.440	TNMX_02375		Type IV fimbrial assembly protein PilC	22908	24128	+	bi	NC_005835	438	406	fig|262724.6.peg.438	TTC0440	Type IV fimbrial assembly protein PilC	0.916	0.998	bi	NC_006461	787	406	fig|300852.9.peg.787	TTHA0794		Type IV fimbrial assembly protein PilC	0.916	0.998	bi	CP002777	799	406	fig|762633.3.peg.799	Ththe16_0799		Type IV fimbrial assembly protein PilC	0.914	0.998	bi	CP003252	1228	406	fig|798128.4.peg.1228	TtJL18_1257		Type IV fimbrial assembly protein PilC	0.921	0.998	bi
ATNI01000032	441	150	fig|570924.3.peg.441	TNMX_02380		Protein of unknown function DUF55	24103	24555	-	bi	NC_005835	439	150	fig|262724.6.peg.439	TTC0441	FIG00788204: hypothetical protein	0.82	0.993	bi	NC_006461	788	150	fig|300852.9.peg.788	TTHA0795		FIG00788204: hypothetical protein	0.807	0.993	bi	CP002777	800	150	fig|762633.3.peg.800	Ththe16_0800		FIG00788204: hypothetical protein	0.8	0.993	bi	CP003252	1227	150	fig|798128.4.peg.1227	TtJL18_1256		FIG00788204: hypothetical protein	0.827	0.993	bi
ATNI01000032	442	446	fig|570924.3.peg.442	TNMX_02385		(S)-2-hydroxy-acid oxidase chain D	24686	26026	+	bi	NC_005835	442	451	fig|262724.6.peg.442	TTC0443	(S)-2-hydroxy-acid oxidase chain D	0.809	0.982	bi	NC_006461	791	451	fig|300852.9.peg.791	TTHA0797		(S)-2-hydroxy-acid oxidase chain D	0.811	0.982	bi	CP002777	802	451	fig|762633.3.peg.802	Ththe16_0802		(S)-2-hydroxy-acid oxidase chain D	0.809	0.982	bi	CP003252	1225	451	fig|798128.4.peg.1225	TtJL18_1254		(S)-2-hydroxy-acid oxidase chain D	0.809	0.982	bi
ATNI01000032	443	311	fig|570924.3.peg.443	TNMX_02390		hypothetical protein	26073	27008	+	bi	NC_005835	446	229	fig|262724.6.peg.446	TTC0446	Putative response regulator	0.696	0.786	bi	NC_006461	792	316	fig|300852.9.peg.792	TTHA0798		GGDEF domain protein	0.58	0.981	bi	CP002777	803	316	fig|762633.3.peg.803	Ththe16_0803		GGDEF domain protein	0.596	0.981	bi	CP003252	1224	316	fig|798128.4.peg.1224	TtJL18_1253		GGDEF domain protein	0.583	0.981	bi
ATNI01000032	444	359	fig|570924.3.peg.444	TNMX_02395		Prephenate and/or arogenate dehydrogenase (unknown specificity) (EC 1.3.1.12)(EC 1.3.1.43)	27005	28084	-	bi	NC_005835	447	201	fig|262724.6.peg.447		Prephenate and/or arogenate dehydrogenase (unknown specificity) (EC 1.3.1.12)(EC 1.3.1.43)	0.87	0.99	bi	NC_006461	793	359	fig|300852.9.peg.793	TTHA0799		Prephenate and/or arogenate dehydrogenase (unknown specificity) (EC 1.3.1.12)(EC 1.3.1.43)	0.855	0.994	bi	CP002777	804	359	fig|762633.3.peg.804	Ththe16_0804		Prephenate and/or arogenate dehydrogenase (unknown specificity) (EC 1.3.1.12)(EC 1.3.1.43)	0.866	0.994	bi	CP003252	1223	359	fig|798128.4.peg.1223	TtJL18_1252		Prephenate and/or arogenate dehydrogenase (unknown specificity) (EC 1.3.1.12)(EC 1.3.1.43)	0.863	0.994	bi
ATNI01000032	445	344	fig|570924.3.peg.445	TNMX_02400		2-keto-3-deoxy-D-arabino-heptulosonate-7-phosphate synthase I beta (EC 2.5.1.54)	28081	29115	-	bi	NC_005835	448	344	fig|262724.6.peg.448	TTC0448	2-keto-3-deoxy-D-arabino-heptulosonate-7-phosphate synthase I beta (EC 2.5.1.54)	0.924	0.997	bi	NC_006461	794	344	fig|300852.9.peg.794	TTHA0800		2-keto-3-deoxy-D-arabino-heptulosonate-7-phosphate synthase I beta (EC 2.5.1.54)	0.922	0.997	bi	CP002777	805	344	fig|762633.3.peg.805	Ththe16_0805		2-keto-3-deoxy-D-arabino-heptulosonate-7-phosphate synthase I beta (EC 2.5.1.54)	0.927	0.997	bi	CP003252	1222	344	fig|798128.4.peg.1222	TtJL18_1251		2-keto-3-deoxy-D-arabino-heptulosonate-7-phosphate synthase I beta (EC 2.5.1.54)	0.927	0.997	bi
ATNI01000032	446	252	fig|570924.3.peg.446	TNMX_02405		Glyoxalase family protein	29330	30088	-	bi	NC_005835	449	257	fig|262724.6.peg.449	TTC0449	Glyoxalase family protein	0.775	0.965	bi	NC_006461	795	257	fig|300852.9.peg.795	TTHA0801		Glyoxalase family protein	0.775	0.965	bi	CP002777	806	257	fig|762633.3.peg.806	Ththe16_0806		Glyoxalase family protein	0.771	0.965	bi	CP003252	1221	257	fig|798128.4.peg.1221	TtJL18_1250		Glyoxalase family protein	0.771	0.965	bi
ATNI01000032	447	178	fig|570924.3.peg.447	TNMX_02410		protein yceI	30088	30624	-	bi	NC_005835	450	178	fig|262724.6.peg.450	TTC0450	protein yceI	0.887	0.989	bi	NC_006461	796	151	fig|300852.9.peg.796	TTHA0802		YceI like family protein	0.88	0.987	bi	CP002777	807	178	fig|762633.3.peg.807	Ththe16_0807		protein yceI	0.887	0.989	bi	CP003252	1220	178	fig|798128.4.peg.1220	TtJL18_1249		Protein yceI precursor	0.87	0.989	bi
ATNI01000032	448	270	fig|570924.3.peg.448	TNMX_02415		Chorismate dehydratase (EC 4.2.1.151)	30691	31503	-	bi	NC_005835	451	271	fig|262724.6.peg.451	TTC0451	Chorismate dehydratase (EC 4.2.1.151)	0.768	0.982	bi	NC_006461	797	271	fig|300852.9.peg.797	TTHA0803		Chorismate dehydratase (EC 4.2.1.151)	0.775	0.982	bi	CP002777	808	271	fig|762633.3.peg.808	Ththe16_0808		Chorismate dehydratase (EC 4.2.1.151)	0.783	0.982	bi	CP003252	1219	271	fig|798128.4.peg.1219	TtJL18_1248		Chorismate dehydratase (EC 4.2.1.151)	0.768	0.982	bi
ATNI01000032	449	372	fig|570924.3.peg.449	TNMX_02420		Aminodeoxyfutalosine synthase (EC 2.5.1.120)	31503	32621	-	bi	NC_005835	452	372	fig|262724.6.peg.452	TTC0452	Aminodeoxyfutalosine synthase (EC 2.5.1.120)	0.89	0.997	bi	NC_006461	798	372	fig|300852.9.peg.798	TTHA0804		Aminodeoxyfutalosine synthase (EC 2.5.1.120)	0.89	0.997	bi	CP002777	809	372	fig|762633.3.peg.809	Ththe16_0809		Aminodeoxyfutalosine synthase (EC 2.5.1.120)	0.901	0.997	bi	CP003252	1218	372	fig|798128.4.peg.1218	TtJL18_1247		Aminodeoxyfutalosine synthase (EC 2.5.1.120)	0.895	0.997	bi
ATNI01000032	450	138	fig|570924.3.peg.450	TNMX_02425		hypothetical protein	32656	33072	-	bi	NC_005835	453	221	fig|262724.6.peg.453	TTC0453	hypothetical protein	0.715	0.575	bi	NC_006461	799	221	fig|300852.9.peg.799	TTHA0805		hypothetical protein	0.715	0.575	bi	CP002777	810	221	fig|762633.3.peg.810	Ththe16_0810		hypothetical protein	0.715	0.575	bi	CP003252	1217	221	fig|798128.4.peg.1217	TtJL18_1246		hypothetical protein	0.715	0.575	bi
ATNI01000032	451	147	fig|570924.3.peg.451	TNMX_02430		Putative membrane-spanning protein	33077	33520	-	bi	NC_005835	454	146	fig|262724.6.peg.454	TTC0454	Putative membrane-spanning protein	0.685	0.973	bi	NC_006461	800	146	fig|300852.9.peg.800	TTHA0806		Membrane protein	0.678	0.973	bi	CP002777	811	146	fig|762633.3.peg.811	Ththe16_0811		hypothetical membrane spanning protein	0.678	0.973	bi	CP003252	1216	92	fig|798128.4.peg.1216			hypothetical membrane spanning protein	0.775	0.957	bi
ATNI01000032	452	344	fig|570924.3.peg.452	TNMX_02435		transcriptional regulator	33530	34564	-	bi	NC_005835	455	344	fig|262724.6.peg.455	TTC0455	transcriptional repressor	0.849	0.997	bi	NC_006461	801	344	fig|300852.9.peg.801	TTHA0807		Transcriptional regulator	0.843	0.997	bi	CP002777	812	360	fig|762633.3.peg.812	Ththe16_0812		Transcriptional regulator	0.846	0.953	bi	CP003252	1215	344	fig|798128.4.peg.1215	TtJL18_1244		transcriptional repressor	0.84	0.997	bi
ATNI01000032	453	177	fig|570924.3.peg.453	TNMX_02440		Putative membrane-spanning protein	34655	35188	+	bi	NC_005835	456	177	fig|262724.6.peg.456	TTC0456	Putative membrane-spanning protein	0.74	0.994	bi	NC_006461	802	177	fig|300852.9.peg.802	TTHA0808		Putative membrane-spanning protein	0.74	0.994	bi	CP002777	813	177	fig|762633.3.peg.813	Ththe16_0813		Putative membrane-spanning protein	0.74	0.994	bi	CP003252	1210	177	fig|798128.4.peg.1210	TtJL18_1240		Putative membrane-spanning protein	0.723	0.994	bi
ATNI01000032	454	264	fig|570924.3.peg.454	TNMX_02445		5-carboxymethyl-2-hydroxymuconate delta-isomerase (EC 5.3.3.10)	35198	35992	+	bi	NC_005835	457	264	fig|262724.6.peg.457	TTC0457	5-carboxymethyl-2-hydroxymuconate delta-isomerase (EC 5.3.3.10)	0.875	0.996	bi	NC_006461	803	264	fig|300852.9.peg.803	TTHA0809		5-carboxymethyl-2-hydroxymuconate delta-isomerase (EC 5.3.3.10)	0.875	0.996	bi	CP002777	814	264	fig|762633.3.peg.814	Ththe16_0814		5-carboxymethyl-2-hydroxymuconate delta-isomerase (EC 5.3.3.10)	0.883	0.996	bi	CP003252	1209	264	fig|798128.4.peg.1209	TtJL18_1239		5-carboxymethyl-2-hydroxymuconate delta-isomerase (EC 5.3.3.10)	0.86	0.996	bi
ATNI01000032	455	298	fig|570924.3.peg.455	TNMX_02450		metallo-beta-lactamase protein	35986	36882	+	bi	NC_005835	458	298	fig|262724.6.peg.458	TTC0458	metallo-beta-lactamase protein	0.794	0.99	bi	NC_006461	804	298	fig|300852.9.peg.804	TTHA0810		Metallo-beta-lactamase-related protein	0.791	0.99	bi	CP002777	815	298	fig|762633.3.peg.815	Ththe16_0815		metallo-beta-lactamase protein	0.794	0.99	bi	CP003252	1208	300	fig|798128.4.peg.1208	TtJL18_1238		metallo-beta-lactamase protein	0.781	0.987	bi
ATNI01000032	456	239	fig|570924.3.peg.456	TNMX_02455		Phosphoribosylglycinamide formyltransferase (EC 2.1.2.2)	37068	37787	+	bi	NC_005835	459	295	fig|262724.6.peg.459	TTC0459	Phosphoribosylglycinamide formyltransferase (EC 2.1.2.2) / Domain of unknown function C-term TTHA0811	0.758	0.797	bi	NC_006461	805	295	fig|300852.9.peg.805	TTHA0811		Phosphoribosylglycinamide formyltransferase (EC 2.1.2.2) / Domain of unknown function C-term TTHA0811	0.754	0.797	bi	CP002777	816	295	fig|762633.3.peg.816	Ththe16_0816		Phosphoribosylglycinamide formyltransferase (EC 2.1.2.2) / Domain of unknown function C-term TTHA0811	0.75	0.797	bi	CP003252	1207	295	fig|798128.4.peg.1207	TtJL18_1237		Phosphoribosylglycinamide formyltransferase (EC 2.1.2.2) / Domain of unknown function C-term TTHA0811	0.754	0.797	bi
ATNI01000032	457	415	fig|570924.3.peg.457	TNMX_02460		Phosphoribosylamine--glycine ligase (EC 6.3.4.13)	37784	39031	+	bi	NC_005835	460	417	fig|262724.6.peg.460	TTC0460	Phosphoribosylamine--glycine ligase (EC 6.3.4.13)	0.881	0.986	bi	NC_006461	806	417	fig|300852.9.peg.806	TTHA0812		Phosphoribosylamine--glycine ligase (EC 6.3.4.13)	0.879	0.986	bi	CP002777	817	417	fig|762633.3.peg.817	Ththe16_0817		Phosphoribosylamine--glycine ligase (EC 6.3.4.13)	0.874	0.986	bi	CP003252	1206	417	fig|798128.4.peg.1206	TtJL18_1236		Phosphoribosylamine--glycine ligase (EC 6.3.4.13)	0.879	0.986	bi
ATNI01000032	458	637	fig|570924.3.peg.458	TNMX_02465		Hypothetical protein TTHA0813	39044	40957	-	bi	NC_005835	461	624	fig|262724.6.peg.461	TTC0461	Hypothetical protein TTHA0813	0.598	0.894	bi	NC_006461	807	624	fig|300852.9.peg.807	TTHA0813		Hypothetical protein TTHA0813	0.598	0.894	bi	CP002777	818	624	fig|762633.3.peg.818	Ththe16_0818		Hypothetical protein TTHA0813	0.591	0.894	bi	CP003252	1205	624	fig|798128.4.peg.1205	TtJL18_1235		Hypothetical protein TTHA0813	0.596	0.894	bi
ATNI01000032	459	119	fig|570924.3.peg.459	TNMX_02470		Response regulator receiver protein in cluster with DNA polymerase III epsilon subunit	40954	41313	-	bi	NC_005835	462	117	fig|262724.6.peg.462	TTC0462	Response regulator receiver protein in cluster with DNA polymerase III epsilon subunit	0.717	0.957	bi	NC_006461	808	117	fig|300852.9.peg.808	TTHA0814		Response regulator receiver protein in cluster with DNA polymerase III epsilon subunit	0.717	0.957	bi	CP002777	819	117	fig|762633.3.peg.819	Ththe16_0819		Response regulator receiver protein in cluster with DNA polymerase III epsilon subunit	0.708	0.957	bi	CP003252	1204	121	fig|798128.4.peg.1204	TtJL18_1234		Response regulator receiver protein in cluster with DNA polymerase III epsilon subunit	0.708	0.926	bi
ATNI01000032	460	248	fig|570924.3.peg.460	TNMX_02475		Sensor histidine kinase	41288	42034	-	uni	NC_005835	463	833	fig|262724.6.peg.463	TTC0463	Sensor histidine kinase	0.668	0.287	uni	NC_006461	809	833	fig|300852.9.peg.809	TTHA0815		Sensor histidine kinase	0.668	0.287	uni	CP002777	820	833	fig|762633.3.peg.820	Ththe16_0820		Sensor histidine kinase	0.664	0.287	uni	CP003252	1203	833	fig|798128.4.peg.1203	TtJL18_1233		Sensor histidine kinase	0.664	0.287	uni
ATNI01000032	461	574	fig|570924.3.peg.461	TNMX_02480		Sensor histidine kinase	42072	43796	-	bi	NC_005835	463	833	fig|262724.6.peg.463	TTC0463	Sensor histidine kinase	0.665	0.659	bi	NC_006461	809	833	fig|300852.9.peg.809	TTHA0815		Sensor histidine kinase	0.668	0.659	bi	CP002777	820	833	fig|762633.3.peg.820	Ththe16_0820		Sensor histidine kinase	0.667	0.659	bi	CP003252	1203	833	fig|798128.4.peg.1203	TtJL18_1233		Sensor histidine kinase	0.668	0.659	bi
ATNI01000032	462	58	fig|570924.3.peg.462	TNMX_02485		hypothetical protein	43793	43969	-										bi	NC_006461	810	58	fig|300852.9.peg.810	TTHA0816		hypothetical protein	0.534	0.983	bi	CP002777	821	58	fig|762633.3.peg.821	Ththe16_0821		hypothetical protein	0.534	0.983											bi
ATNI01000032	463	582	fig|570924.3.peg.463	TNMX_02490		Predicted signal-transduction protein containing cAMP-binding and CBS domains	43966	45714	-	bi	NC_005835	465	585	fig|262724.6.peg.465	TTC0465	Predicted signal-transduction protein containing cAMP-binding and CBS domains	0.685	0.944	bi	NC_006461	811	585	fig|300852.9.peg.811	TTHA0817		Predicted signal-transduction protein containing cAMP-binding and CBS domains	0.689	0.938	bi	CP002777	822	585	fig|762633.3.peg.822	Ththe16_0822		Predicted signal-transduction protein containing cAMP-binding and CBS domains	0.684	0.938	bi	CP003252	1201	585	fig|798128.4.peg.1201	TtJL18_1231		Predicted signal-transduction protein containing cAMP-binding and CBS domains	0.687	0.938	bi
ATNI01000032	464	121	fig|570924.3.peg.464	TNMX_02495		hypothetical protein	45674	46039	-	bi	NC_005835	466	117	fig|262724.6.peg.466	TTC0466	hypothetical protein	0.769	0.991	bi	NC_006461	812	117	fig|300852.9.peg.812	TTHA0818		hypothetical protein	0.769	0.991	bi	CP002777	823	117	fig|762633.3.peg.823	Ththe16_0823		hypothetical protein	0.769	0.991	bi	CP003252	1200	117	fig|798128.4.peg.1200	TtJL18_1230		hypothetical protein	0.769	0.991	bi
ATNI01000033	465	161	fig|570924.3.peg.465	TNMX_02500		hypothetical protein	52	537	-	bi	NC_005835	1613	136	fig|262724.6.peg.1613	TTC1617	hypothetical protein	0.993	0.993	bi	NC_006461	1772	229	fig|300852.9.peg.1772	TTHA1801		hypothetical protein	0.994	0.699	bi	CP002777	1591	161	fig|762633.3.peg.1591	Ththe16_1601		hypothetical protein	0.988	0.994	bi	CP003253	1998	161	fig|798128.4.peg.1998	TtJL18_2067		hypothetical protein	1	0.994
ATNI01000033	466	182	fig|570924.3.peg.466	TNMX_02505		hypothetical protein	494	1042	-	bi	NC_005835	1443	182	fig|262724.6.peg.1443		hypothetical protein	1	0.995	bi	NC_006462	2159	176	fig|300852.9.peg.2159			hypothetical protein	1	0.994	bi	CP002777	1139	182	fig|762633.3.peg.1139			hypothetical protein	1	0.995	bi	CP003252	1277	182	fig|798128.4.peg.1277			hypothetical protein	1	0.995
ATNI01000034	467	366	fig|570924.3.peg.467	TNMX_02515		Alcohol dehydrogenase (EC 1.1.1.1)	1202	2302	-	uni	NC_005835	98	343	fig|262724.6.peg.98	TTC0097	Alcohol dehydrogenase (EC 1.1.1.1)	0.334	0.997	uni	NC_006461	465	343	fig|300852.9.peg.465	TTHA0466		Alcohol dehydrogenase (EC 1.1.1.1)	0.332	0.997	uni	CP002777	467	343	fig|762633.3.peg.467	Ththe16_0466		Alcohol dehydrogenase (EC 1.1.1.1)	0.334	0.997	uni	CP003252	1567	343	fig|798128.4.peg.1567	TtJL18_1614		Alcohol dehydrogenase (EC 1.1.1.1)	0.334	0.997	uni
ATNI01000034	468	474	fig|570924.3.peg.468	TNMX_02520		Methylmalonate-semialdehyde dehydrogenase (EC 1.2.1.27)	2296	3720	-	uni	NC_005835	591	515	fig|262724.6.peg.591	TTC0593	5-carboxymethyl-2-hydroxymuconate semialdehyde dehydrogenase (EC 1.2.1.60)	0.382	0.889	uni	NC_006461	941	515	fig|300852.9.peg.941	TTHA0959		5-carboxymethyl-2-hydroxymuconate semialdehyde dehydrogenase (EC 1.2.1.60)	0.382	0.889	bi	CP002778	2045	474	fig|762633.3.peg.2045	Ththe16_2056		Methylmalonate-semialdehyde dehydrogenase (EC 1.2.1.27)	0.895	0.998	bi	CP003253	2013	474	fig|798128.4.peg.2013	TtJL18_2080		Methylmalonate-semialdehyde dehydrogenase (EC 1.2.1.27)	0.892	0.998	uni
ATNI01000034	469	326	fig|570924.3.peg.469	TNMX_02525		hypothetical protein	3886	4866	+	uni	NC_005835	588	457	fig|262724.6.peg.588	TTC0590	hypothetical protein	0.407	0.177	uni	NC_006461	938	457	fig|300852.9.peg.938	TTHA0956		hypothetical protein	0.407	0.177	uni	CP002777	948	457	fig|762633.3.peg.948	Ththe16_0952		hypothetical protein	0.407	0.177	uni	CP003252	1071	457	fig|798128.4.peg.1071	TtJL18_1096		hypothetical protein	0.407	0.177	uni
ATNI01000034	470	234	fig|570924.3.peg.470	TNMX_02530		Branched-chain amino acid transport ATP-binding protein LivF (TC 3.A.1.4.1)	4890	5594	-	bi	NC_005835	332	234	fig|262724.6.peg.332	TTC0334	Branched-chain amino acid transport ATP-binding protein LivF (TC 3.A.1.4.1)	0.816	0.996	bi	NC_006461	688	234	fig|300852.9.peg.688	TTHA0694		Branched-chain amino acid transport ATP-binding protein LivF (TC 3.A.1.4.1)	0.821	0.996	bi	CP002777	696	234	fig|762633.3.peg.696	Ththe16_0695		Branched-chain amino acid transport ATP-binding protein LivF (TC 3.A.1.4.1)	0.812	0.996	bi	CP003252	1343	234	fig|798128.4.peg.1343	TtJL18_1376		Branched-chain amino acid transport ATP-binding protein LivF (TC 3.A.1.4.1)	0.821	0.996	uni
ATNI01000034	471	241	fig|570924.3.peg.471	TNMX_02535		Branched-chain amino acid transport ATP-binding protein LivG (TC 3.A.1.4.1)	5591	6316	-	bi	NC_005835	333	241	fig|262724.6.peg.333	TTC0335	branched-chain amino acid transport ATP-binding protein livG	0.813	0.996	uni	NC_006461	585	247	fig|300852.9.peg.585	TTHA0587		Branched-chain amino acid transport ATP-binding protein LivG (TC 3.A.1.4.1)	0.434	0.992	bi	CP002777	697	241	fig|762633.3.peg.697	Ththe16_0696		branched-chain amino acid transport ATP-binding protein livG	0.826	0.996	bi	CP003252	1342	241	fig|798128.4.peg.1342	TtJL18_1375		branched-chain amino acid transport ATP-binding protein livG	0.813	0.996	uni
ATNI01000034	472	305	fig|570924.3.peg.472	TNMX_02540		branched amino acid transport system permease	6309	7226	-	bi	NC_005835	334	299	fig|262724.6.peg.334	TTC0336	branched amino acid transport system permease	0.866	0.896	uni	NC_006461	1310	443	fig|300852.9.peg.1310	TTHA1332		Branched-chain amino acid transport system permease protein LivM (TC 3.A.1.4.1)	0.279	0.765	bi	CP002777	698	299	fig|762633.3.peg.698	Ththe16_0697		branched amino acid transport system permease	0.87	0.896	bi	CP003252	1341	299	fig|798128.4.peg.1341	TtJL18_1374		branched amino acid transport system permease	0.866	0.896	uni
ATNI01000034	473	285	fig|570924.3.peg.473	TNMX_02545		High-affinity branched-chain amino acid transport system permease protein LivH (TC 3.A.1.4.1)	7223	8080	-	bi	NC_005835	335	285	fig|262724.6.peg.335	TTC0337	High-affinity branched-chain amino acid transport system permease protein LivH (TC 3.A.1.4.1)	0.902	0.996	uni	NC_006461	1309	322	fig|300852.9.peg.1309	TTHA1331		High-affinity branched-chain amino acid transport system permease protein LivH (TC 3.A.1.4.1)	0.289	0.851	bi	CP002777	699	285	fig|762633.3.peg.699	Ththe16_0698		High-affinity branched-chain amino acid transport system permease protein LivH (TC 3.A.1.4.1)	0.898	0.996	bi	CP003252	1340	285	fig|798128.4.peg.1340	TtJL18_1373		High-affinity branched-chain amino acid transport system permease protein LivH (TC 3.A.1.4.1)	0.898	0.996	uni
ATNI01000034	474	391	fig|570924.3.peg.474	TNMX_02550		leucine-, isoleucine-, valine-, threonine-, and alanine-binding protein	8099	9274	-	bi	NC_005835	336	391	fig|262724.6.peg.336	TTC0338	leucine-, isoleucine-, valine-, threonine-, and alanine-binding protein	0.881	0.962	uni	NC_006461	588	394	fig|300852.9.peg.588	TTHA0590		Branched-chain amino acid ABC transporter, amino acid-binding protein (TC 3.A.1.4.1)	0.287	0.591	bi	CP002777	700	391	fig|762633.3.peg.700	Ththe16_0699		leucine-, isoleucine-, valine-, threonine-, and alanine-binding protein	0.87	0.997	bi	CP003252	1339	391	fig|798128.4.peg.1339	TtJL18_1372		leucine-, isoleucine-, valine-, threonine-, and alanine-binding protein	0.87	0.962	bi
ATNI01000034	475	141	fig|570924.3.peg.475	TNMX_02555		MaoC family protein	9291	9716	-	bi	NC_005835	337	141	fig|262724.6.peg.337	TTC0339	MaoC family protein	0.922	0.993	uni	NC_006462	1963	151	fig|300852.9.peg.1963	TTHB019		MaoC-related acyl dehydratase	0.375	0.887	bi	CP002777	701	141	fig|762633.3.peg.701	Ththe16_0700		MaoC family protein	0.922	0.993	bi	CP003252	1338	141	fig|798128.4.peg.1338	TtJL18_1371		MaoC family protein	0.929	0.993	uni
ATNI01000034	476	249	fig|570924.3.peg.476	TNMX_02560		Putative hydrolase	9694	10443	-	bi	NC_005835	338	243	fig|262724.6.peg.338	TTC0340	Putative hydrolase	0.753	0.996	uni	NC_006462	2192	293	fig|300852.9.peg.2192	TTHB237		2-hydroxymuconic semialdehyde hydrolase (EC 3.7.1.9)	0.25	0.881	bi	CP002777	702	243	fig|762633.3.peg.702	Ththe16_0701		Putative hydrolase	0.749	0.996	bi	CP003252	1337	243	fig|798128.4.peg.1337	TtJL18_1370		Putative hydrolase	0.753	0.996	uni
ATNI01000034	477	257	fig|570924.3.peg.477	TNMX_02565		Putative hydrolase	10436	11209	-	bi	NC_005835	339	257	fig|262724.6.peg.339	TTC0341	Putative hydrolase	0.763	0.996	uni	NC_006461	1708	236	fig|300852.9.peg.1708	TTHA1738		Beta-ketoadipate enol-lactone hydrolase (EC 3.1.1.24)	0.347	0.809	bi	CP002777	703	257	fig|762633.3.peg.703	Ththe16_0702		Putative hydrolase	0.747	0.996	bi	CP003252	1336	257	fig|798128.4.peg.1336	TtJL18_1369		Putative hydrolase	0.755	0.996	uni
ATNI01000034	478	492	fig|570924.3.peg.478	TNMX_02570		Long-chain-fatty-acid--CoA ligase (EC 6.2.1.3)	11196	12674	-	bi	NC_005835	340	492	fig|262724.6.peg.340	TTC0342	Long-chain-fatty-acid--CoA ligase (EC 6.2.1.3)	0.852	0.998	uni	NC_006461	1437	560	fig|300852.9.peg.1437	TTHA1463		Long-chain-fatty-acid--CoA ligase (EC 6.2.1.3)	0.372	0.929	bi	CP002777	704	492	fig|762633.3.peg.704	Ththe16_0703		Long-chain-fatty-acid--CoA ligase (EC 6.2.1.3)	0.837	0.998	bi	CP003252	1335	492	fig|798128.4.peg.1335	TtJL18_1368		Long-chain-fatty-acid--CoA ligase (EC 6.2.1.3)	0.841	0.996	uni
ATNI01000034	479	333	fig|570924.3.peg.479	TNMX_02575		3-oxoacyl-[acyl-carrier-protein] synthase (EC 2.3.1.41)	12667	13668	-	bi	NC_005835	341	335	fig|262724.6.peg.341	TTC0343	3-oxoacyl-[acyl-carrier-protein] synthase (EC 2.3.1.41)	0.844	0.991	uni	NC_006461	417	322	fig|300852.9.peg.417	TTHA0417		3-oxoacyl-[acyl-carrier-protein] synthase, KASIII (EC 2.3.1.180)	0.274	0.978	bi	CP002777	705	335	fig|762633.3.peg.705	Ththe16_0704		3-oxoacyl-[acyl-carrier-protein] synthase (EC 2.3.1.41)	0.853	0.991	bi	CP003252	1334	335	fig|798128.4.peg.1334	TtJL18_1367		3-oxoacyl-[acyl-carrier-protein] synthase (EC 2.3.1.41)	0.841	0.991	uni
ATNI01000034	480	983	fig|570924.3.peg.480	TNMX_02580		hypothetical protein	13760	16711	+										uni	NC_006461	764	559	fig|300852.9.peg.764	TTHA0771		hypothetical protein	0.397	0.177											uni	CP003253	2142	871	fig|798128.4.peg.2142	TtJL18_2206		hypothetical protein	0.321	0.192	uni
ATNI01000035	481	455	fig|570924.3.peg.481			Mobile element protein	107	1474	-
ATNI01000036	482	127	fig|570924.3.peg.482	TNMX_02595		hypothetical protein	193	576	-																														uni	CP003254	2302	104	fig|798128.4.peg.2302			hypothetical protein	0.367	0.933
ATNI01000036	483	146	fig|570924.3.peg.483	TNMX_02600		hypothetical protein	616	1056	-
ATNI01000036	484	140	fig|570924.3.peg.484	TNMX_02605		hypothetical protein	1044	1466	-
ATNI01000036	485	55	fig|570924.3.peg.485	TNMX_02610		hypothetical protein	1467	1634	-
ATNI01000036	486	62	fig|570924.3.peg.486	TNMX_02615		hypothetical protein	1638	1826	-																				bi	CP002778	1979	63	fig|762633.3.peg.1979	Ththe16_1992		hypothetical protein	0.806	0.952
ATNI01000036	487	78	fig|570924.3.peg.487	TNMX_02620		hypothetical protein	1875	2111	-
ATNI01000036	488	370	fig|570924.3.peg.488	TNMX_02625		hypothetical protein	2131	3243	-	uni	NC_005835	1605	375	fig|262724.6.peg.1605	TTC1609	DNA polymerase III beta subunit (EC 2.7.7.7)	0.322	0.861	uni	NC_006461	1	375	fig|300852.9.peg.1	TTHA0001		DNA polymerase III beta subunit (EC 2.7.7.7)	0.319	0.861	uni	CP002777	2	375	fig|762633.3.peg.2	Ththe16_0002		DNA polymerase III beta subunit (EC 2.7.7.7)	0.319	0.861	uni	CP003252	2	375	fig|798128.4.peg.2	TtJL18_0002		DNA polymerase III beta subunit (EC 2.7.7.7)	0.319	0.861	uni
ATNI01000036	489	117	fig|570924.3.peg.489	TNMX_02630		hypothetical protein	3337	3690	-																														bi	CP003254	2297	102	fig|798128.4.peg.2297	TtJL18_2363		hypothetical protein	0.539	0.99
ATNI01000036	490	86	fig|570924.3.peg.490	TNMX_02635		hypothetical protein	3683	3943	-																														bi	CP003254	2296	89	fig|798128.4.peg.2296	TtJL18_2362		hypothetical protein	0.616	0.955
ATNI01000036	491	108	fig|570924.3.peg.491	TNMX_02640		hypothetical protein	3949	4275	-																														bi	CP003254	2312	109	fig|798128.4.peg.2312	TtJL18_2377		hypothetical protein	0.692	0.972
ATNI01000036	492	54	fig|570924.3.peg.492	TNMX_02645		hypothetical protein	4262	4426	-																														bi	CP003254	2287	75	fig|798128.4.peg.2287	TtJL18_2353		hypothetical protein	0.724	0.373
ATNI01000036	493	122	fig|570924.3.peg.493	TNMX_02650		hypothetical protein	4494	4862	-	uni	NC_005835	1740	263	fig|262724.6.peg.1740	TTC1741	Single-stranded DNA-binding protein / Single-stranded DNA-binding protein	0.359	0.285	uni	NC_006461	244	263	fig|300852.9.peg.244	TTHA0244		Single-stranded DNA-binding protein / Single-stranded DNA-binding protein	0.359	0.285	bi	CP002778	1978	115	fig|762633.3.peg.1978	Ththe16_1991		hypothetical protein	0.721	0.991	bi	CP003254	2294	126	fig|798128.4.peg.2294	TtJL18_2360		Single-stranded DNA-binding protein	0.709	0.81	uni
ATNI01000036	494	53	fig|570924.3.peg.494	TNMX_02655		hypothetical protein	4913	5074	-
ATNI01000036	495	41	fig|570924.3.peg.495	TNMX_02660		hypothetical protein	5354	5479	+
ATNI01000036	496	157	fig|570924.3.peg.496	TNMX_02665		hypothetical protein	5509	5982	+																				bi	CP002778	2069	130	fig|762633.3.peg.2069	Ththe16_2080		hypothetical protein	0.419	0.969	bi	CP003254	2384	130	fig|798128.4.peg.2384	TtJL18_2451		hypothetical protein	0.419	0.969
ATNI01000036	497	228	fig|570924.3.peg.497	TNMX_02670		hypothetical protein	5979	6665	-																				bi	CP002778	1983	174	fig|762633.3.peg.1983	Ththe16_1996		hypothetical protein	0.536	0.994
ATNI01000036	498	80	fig|570924.3.peg.498	TNMX_02675		hypothetical protein	6676	6918	-																				bi	CP002778	1984	83	fig|762633.3.peg.1984	Ththe16_1997		hypothetical protein	0.507	0.831	bi	CP003254	2292	89	fig|798128.4.peg.2292	TtJL18_2358		hypothetical protein	0.548	0.798
ATNI01000036	499	80	fig|570924.3.peg.499	TNMX_02680		hypothetical protein	6967	7209	-																				bi	CP002778	1985	80	fig|762633.3.peg.1985	Ththe16_1998		hypothetical protein	0.688	0.988	bi	CP003254	2281	65	fig|798128.4.peg.2281	TtJL18_2346		hypothetical protein	0.712	0.892
ATNI01000036	500	85	fig|570924.3.peg.500	TNMX_02685		hypothetical protein	7241	7498	-																				bi	CP002778	1986	75	fig|762633.3.peg.1986	Ththe16_1999		hypothetical protein	0.514	0.973
ATNI01000036	501	306	fig|570924.3.peg.501	TNMX_02690		hypothetical protein	8068	8988	-																				bi	CP002778	1988	330	fig|762633.3.peg.1988	Ththe16_2000		hypothetical protein	0.623	0.936	bi	CP003254	2280	329	fig|798128.4.peg.2280	TtJL18_2344		hypothetical protein	0.623	0.939
ATNI01000036	502	252	fig|570924.3.peg.502	TNMX_02695		hypothetical protein	9145	9903	-																				bi	CP002778	1989	251	fig|762633.3.peg.1989	Ththe16_2001		hypothetical protein	0.785	0.876	bi	CP003254	2279	251	fig|798128.4.peg.2279	TtJL18_2343		hypothetical protein	0.789	0.876
ATNI01000036	503	97	fig|570924.3.peg.503	TNMX_02700		hypothetical protein	10050	10343	-
ATNI01000036	504	68	fig|570924.3.peg.504	TNMX_02705		hypothetical protein	10467	10673	-																				bi	CP002778	1991	68	fig|762633.3.peg.1991	Ththe16_2003		hypothetical protein	0.559	0.985	bi	CP003254	2277	68	fig|798128.4.peg.2277	TtJL18_2341		hypothetical protein	0.559	0.985
ATNI01000036	505	102	fig|570924.3.peg.505	TNMX_02710		hypothetical protein	10741	11049	+																				bi	CP002778	1992	103	fig|762633.3.peg.1992	Ththe16_2004		hypothetical protein	0.709	0.99	bi	CP003254	2276	103	fig|798128.4.peg.2276	TtJL18_2340		hypothetical protein	0.709	0.99
ATNI01000036	506	42	fig|570924.3.peg.506	TNMX_02715		hypothetical protein	11185	11313	-																				uni	CP002778	1993	197	fig|762633.3.peg.1993	Ththe16_2005		hypothetical protein	0.588	0.168	uni	CP003254	2445	197	fig|798128.4.peg.2445	TtJL18_2511		hypothetical protein	0.588	0.168
ATNI01000036	507	165	fig|570924.3.peg.507	TNMX_02720		hypothetical protein	11384	11881	-																				bi	CP002778	1994	179	fig|762633.3.peg.1994	Ththe16_2006		hypothetical protein	0.566	0.832	bi	CP003254	2444	162	fig|798128.4.peg.2444	TtJL18_2510		hypothetical protein	0.59	0.975
ATNI01000036	508	266	fig|570924.3.peg.508	TNMX_02725		hypothetical protein	11883	12683	-																				bi	CP002778	1995	268	fig|762633.3.peg.1995	Ththe16_2007		hypothetical protein	0.594	0.996	bi	CP003254	2443	268	fig|798128.4.peg.2443	TtJL18_2509		hypothetical protein	0.587	0.996
ATNI01000036	509	95	fig|570924.3.peg.509	TNMX_02730		hypothetical protein	12677	12964	-																				bi	CP002778	1996	96	fig|762633.3.peg.1996	Ththe16_2008		hypothetical protein	0.75	0.573	bi	CP003254	2442	96	fig|798128.4.peg.2442	TtJL18_2508		hypothetical protein	0.741	0.594
ATNI01000036	510	352	fig|570924.3.peg.510	TNMX_02735		hypothetical protein	12961	14019	-																				bi	CP002778	1997	403	fig|762633.3.peg.1997	Ththe16_2009		hypothetical protein	0.564	0.62	bi	CP003254	2441	380	fig|798128.4.peg.2441	TtJL18_2507		hypothetical protein	0.491	0.992
ATNI01000036	511	118	fig|570924.3.peg.511	TNMX_02740		hypothetical protein	14029	14385	-																				bi	CP002778	1998	113	fig|762633.3.peg.1998	Ththe16_2010		hypothetical protein	0.742	0.814	bi	CP003254	2440	113	fig|798128.4.peg.2440	TtJL18_2506		hypothetical protein	0.742	0.814
ATNI01000036	512	369	fig|570924.3.peg.512	TNMX_02745		hypothetical protein	14382	15491	-																				bi	CP002778	1999	368	fig|762633.3.peg.1999	Ththe16_2011		hypothetical protein	0.709	0.951	bi	CP003254	2439	368	fig|798128.4.peg.2439	TtJL18_2505		hypothetical protein	0.715	0.951
ATNI01000036	513	470	fig|570924.3.peg.513	TNMX_02750		hypothetical protein	15475	16887	-	uni	NC_005835	1525	936	fig|262724.6.peg.1525	TTC1532	S-layer protein	0.361	0.231	uni	NC_006461	1860	916	fig|300852.9.peg.1860	TTHA1893		S-layer protein precursor	0.361	0.236	bi	CP002778	2000	447	fig|762633.3.peg.2000	Ththe16_2012		hypothetical protein	0.634	0.998	bi	CP003254	2438	447	fig|798128.4.peg.2438	TtJL18_2504		hypothetical protein	0.639	0.998	uni
ATNI01000036	514	68	fig|570924.3.peg.514	TNMX_02755		hypothetical protein	16990	17196	+
ATNI01000036	515	52	fig|570924.3.peg.515	TNMX_02760		hypothetical protein	17331	17489	+
ATNI01000036	516	144	fig|570924.3.peg.516	TNMX_02765		Death on curing protein, Doc toxin	17499	17933	+
ATNI01000036	517	313	fig|570924.3.peg.517	TNMX_02770		Putative regulatory protein, contains AAA+ NTPase domain and putative R3H ssDNA-binding domain	18141	19082	-																				bi	CP002778	2001	310	fig|762633.3.peg.2001	Ththe16_2013		Putative regulatory protein, contains AAA+ NTPase domain and putative R3H ssDNA-binding domain	0.851	0.994	bi	CP003254	2437	310	fig|798128.4.peg.2437	TtJL18_2503		Putative regulatory protein, contains AAA+ NTPase domain and putative R3H ssDNA-binding domain	0.845	0.994
ATNI01000036	518	98	fig|570924.3.peg.518	TNMX_02775		hypothetical protein	19079	19375	-																				bi	CP002778	2002	104	fig|762633.3.peg.2002	Ththe16_2014		hypothetical protein	0.485	0.942	bi	CP003254	2436	104	fig|798128.4.peg.2436	TtJL18_2502		hypothetical protein	0.475	0.942
ATNI01000036	519	150	fig|570924.3.peg.519	TNMX_02780		Lytic transglycosylase, catalytic	19381	19833	-	uni	NC_005835	1100	535	fig|262724.6.peg.1100	TTC1107	hypothetical protein	0.372	0.174	uni	NC_006461	1446	535	fig|300852.9.peg.1446	TTHA1471		hypothetical protein	0.372	0.174	bi	CP002778	2003	149	fig|762633.3.peg.2003	Ththe16_2015		Lytic transglycosylase, catalytic	0.799	0.993	bi	CP003254	2435	148	fig|798128.4.peg.2435	TtJL18_2501		Helicase PriA essential for oriC/DnaA-independent DNA replication	0.784	0.993	uni
ATNI01000036	520	70	fig|570924.3.peg.520	TNMX_02785		hypothetical protein	19821	20033	-																				uni	CP002778	2004	68	fig|762633.3.peg.2004	Ththe16_2016		hypothetical protein	0.649	0.824	uni	CP003254	2434	68	fig|798128.4.peg.2434	TtJL18_2500		hypothetical protein	0.75	0.456
ATNI01000036	521	100	fig|570924.3.peg.521	TNMX_02790		hypothetical protein	20030	20332	-																				bi	CP002778	2005	99	fig|762633.3.peg.2005	Ththe16_2017		hypothetical protein	0.694	0.98	bi	CP003254	2433	99	fig|798128.4.peg.2433	TtJL18_2499		hypothetical protein	0.74	0.99
ATNI01000036	522	805	fig|570924.3.peg.522	TNMX_02795		hypothetical protein	20310	22727	-																				bi	CP002778	2006	809	fig|762633.3.peg.2006	Ththe16_2018		hypothetical protein	0.805	0.928	bi	CP003254	2432	817	fig|798128.4.peg.2432	TtJL18_2498		ATPase involved in conjugal plasmid transfer	0.793	0.922
ATNI01000036	523	51	fig|570924.3.peg.523	TNMX_02800		hypothetical protein	22728	22883	-																				bi	CP002778	2007	53	fig|762633.3.peg.2007	Ththe16_2019		hypothetical protein	0.491	0.981	bi	CP003254	2431	53	fig|798128.4.peg.2431	TtJL18_2497		hypothetical protein	0.491	0.981
ATNI01000036	524	106	fig|570924.3.peg.524			hypothetical protein	22880	23200	-																				bi	CP002778	2008	602	fig|762633.3.peg.2008	Ththe16_2020		hypothetical protein	0.455	0.176	bi	CP003254	2430	612	fig|798128.4.peg.2430	TtJL18_2496		hypothetical protein	0.455	0.173
ATNI01000038	525	86	fig|570924.3.peg.525			Translation elongation factor Tu	128	388	+	uni	NC_005835	1733	406	fig|262724.6.peg.1733	TTC1734	Translation elongation factor Tu	0.953	0.209	uni	NC_006461	251	406	fig|300852.9.peg.251	TTHA0251		Translation elongation factor Tu	0.953	0.209	uni	CP002777	1701	421	fig|762633.3.peg.1701	Ththe16_1712		Translation elongation factor Tu	0.953	0.202	uni	CP003252	136	406	fig|798128.4.peg.136	TtJL18_0144		Translation elongation factor Tu	0.953	0.209	uni
ATNI01000038	526	54	fig|570924.3.peg.526	TNMX_02820	rpmG	LSU ribosomal protein L33p @ LSU ribosomal protein L33p, zinc-dependent	432	596	+	bi	NC_005835	1734	54	fig|262724.6.peg.1734	TTC1735	LSU ribosomal protein L33p @ LSU ribosomal protein L33p, zinc-dependent	0.87	0.981	bi	NC_006461	250	54	fig|300852.9.peg.250	TTHA0250	rpmG	LSU ribosomal protein L33p @ LSU ribosomal protein L33p, zinc-dependent	0.87	0.981	bi	CP002777	137	54	fig|762633.3.peg.137	Ththe16_0134		LSU ribosomal protein L33p @ LSU ribosomal protein L33p, zinc-dependent	0.87	0.981	bi	CP003252	137	54	fig|798128.4.peg.137	TtJL18_0145		LSU ribosomal protein L33p @ LSU ribosomal protein L33p, zinc-dependent	0.87	0.981	bi
ATNI01000038	527	60	fig|570924.3.peg.527	TNMX_02825		Protein translocase subunit SecE	596	778	+	bi	NC_005835	1735	60	fig|262724.6.peg.1735	TTC1736	Protein translocase subunit SecE	0.817	0.983	bi	NC_006461	249	60	fig|300852.9.peg.249	TTHA0249	secE	Protein translocase subunit SecE	0.817	0.983	bi	CP002777	138	60	fig|762633.3.peg.138	Ththe16_0135		Protein translocase subunit SecE	0.817	0.983	bi	CP003252	138	60	fig|798128.4.peg.138	TtJL18_0146		Protein translocase subunit SecE	0.817	0.983	bi
ATNI01000038	528	184	fig|570924.3.peg.528	TNMX_02830		Transcription antitermination protein NusG	775	1329	+	bi	NC_005835	1736	184	fig|262724.6.peg.1736	TTC1737	Transcription antitermination protein NusG	0.951	0.995	bi	NC_006461	248	184	fig|300852.9.peg.248	TTHA0248		Transcription antitermination protein NusG	0.951	0.995	bi	CP002777	139	184	fig|762633.3.peg.139	Ththe16_0136		Transcription antitermination protein NusG	0.951	0.995	bi	CP003252	139	184	fig|798128.4.peg.139	TtJL18_0147		Transcription antitermination protein NusG	0.951	0.995	bi
ATNI01000038	529	147	fig|570924.3.peg.529	TNMX_02835		LSU ribosomal protein L11p (L12e)	1374	1817	+	bi	NC_005835	1737	147	fig|262724.6.peg.1737	TTC1738	LSU ribosomal protein L11p (L12e)	0.973	0.993	bi	NC_006461	247	147	fig|300852.9.peg.247	TTHA0247	rplK	LSU ribosomal protein L11p (L12e)	0.973	0.993	bi	CP002777	140	147	fig|762633.3.peg.140	Ththe16_0137		LSU ribosomal protein L11p (L12e)	0.966	0.993	bi	CP003252	140	147	fig|798128.4.peg.140	TtJL18_0148		LSU ribosomal protein L11p (L12e)	0.966	0.993	bi
ATNI01000038	530	229	fig|570924.3.peg.530	TNMX_02840		LSU ribosomal protein L1p (L10Ae)	1810	2499	+	bi	NC_005835	1738	229	fig|262724.6.peg.1738	TTC1739	LSU ribosomal protein L1p (L10Ae)	0.952	0.996	bi	NC_006461	246	229	fig|300852.9.peg.246	TTHA0246	rplA	LSU ribosomal protein L1p (L10Ae)	0.952	0.996	bi	CP002777	141	229	fig|762633.3.peg.141	Ththe16_0138		LSU ribosomal protein L1p (L10Ae)	0.948	0.996	bi	CP003252	141	229	fig|798128.4.peg.141	TtJL18_0149		LSU ribosomal protein L1p (L10Ae)	0.952	0.996	bi
ATNI01000038	531	173	fig|570924.3.peg.531	TNMX_02845		LSU ribosomal protein L10p (P0)	2704	3225	+	bi	NC_005835	1777	173	fig|262724.6.peg.1777	TTC1777	LSU ribosomal protein L10p (P0)	0.896	0.994	bi	NC_006461	207	173	fig|300852.9.peg.207	TTHA0209	rplJ	LSU ribosomal protein L10p (P0)	0.896	0.994	bi	CP002777	186	173	fig|762633.3.peg.186	Ththe16_0182		LSU ribosomal protein L10p (P0)	0.896	0.994	bi	CP003252	184	173	fig|798128.4.peg.184	TtJL18_0194		LSU ribosomal protein L10p (P0)	0.89	0.994	bi
ATNI01000038	532	125	fig|570924.3.peg.532	TNMX_02850		LSU ribosomal protein L7/L12 (P1/P2)	3236	3613	+	bi	NC_005835	1776	125	fig|262724.6.peg.1776	TTC1776	LSU ribosomal protein L7/L12 (P1/P2)	0.92	0.992	bi	NC_006461	208	125	fig|300852.9.peg.208	TTHA0210	rplL	LSU ribosomal protein L7/L12 (P1/P2)	0.92	0.992	bi	CP002777	185	125	fig|762633.3.peg.185	Ththe16_0181		LSU ribosomal protein L7/L12 (P1/P2)	0.92	0.992	bi	CP003252	183	125	fig|798128.4.peg.183	TtJL18_0193		LSU ribosomal protein L7/L12 (P1/P2)	0.92	0.992	bi
ATNI01000038	533	193	fig|570924.3.peg.533	TNMX_02855		UbiX family decarboxylase associated with menaquinone via futalosine	3704	4285	+	bi	NC_005835	1548	188	fig|262724.6.peg.1548	TTC1553	UbiX family decarboxylase associated with menaquinone via futalosine	0.874	0.963	bi	NC_006461	1885	188	fig|300852.9.peg.1885	TTHA1917		UbiX family decarboxylase associated with menaquinone via futalosine	0.874	0.963	bi	CP002777	1907	188	fig|762633.3.peg.1907	Ththe16_1917		UbiX family decarboxylase associated with menaquinone via futalosine	0.874	0.963	bi	CP003252	1935	188	fig|798128.4.peg.1935	TtJL18_1999		UbiX family decarboxylase associated with menaquinone via futalosine	0.874	0.963	bi
ATNI01000038	534	143	fig|570924.3.peg.534	TNMX_02860		hypothetical protein	4282	4713	-
ATNI01000038	535	107	fig|570924.3.peg.535	TNMX_02865		Arsenical resistance operon repressor	4710	5033	-	uni	NC_005835	351	123	fig|262724.6.peg.351	TTC0353	Cadmium efflux system accessory protein	0.359	0.675	uni	NC_006462	2074	112	fig|300852.9.peg.2074	TTHB130		Transcriptional regulator	0.4	0.83	uni	CP002778	2240	112	fig|762633.3.peg.2240	Ththe16_2238		Transcriptional regulator	0.4	0.83	uni	CP003252	1324	123	fig|798128.4.peg.1324	TtJL18_1356		Cadmium efflux system accessory protein	0.381	0.61	uni
ATNI01000038	536	113	fig|570924.3.peg.536	TNMX_02870		SAM-dependent methyltransferase DSY4148 (UbiE paralog)	5030	5371	-																				uni	CP002777	1732	206	fig|762633.3.peg.1732	Ththe16_1743		putative methyltransferase	0.324	0.476
ATNI01000038	537	58	fig|570924.3.peg.537	TNMX_02875		hypothetical protein	5384	5560	-
ATNI01000038	538	42	fig|570924.3.peg.538			hypothetical protein	5598	5726	-
ATNI01000038	539	372	fig|570924.3.peg.539	TNMX_02880		Butyryl-CoA dehydrogenase (EC 1.3.8.1)	5706	6824	+	bi	NC_005835	1547	372	fig|262724.6.peg.1547	TTC1552	Butyryl-CoA dehydrogenase (EC 1.3.8.1)	0.906	0.997	bi	NC_006461	1884	372	fig|300852.9.peg.1884	TTHA1916		Butyryl-CoA dehydrogenase (EC 1.3.8.1)	0.909	0.997	bi	CP002777	1906	372	fig|762633.3.peg.1906	Ththe16_1916		Butyryl-CoA dehydrogenase (EC 1.3.8.1)	0.909	0.997	bi	CP003252	1934	372	fig|798128.4.peg.1934	TtJL18_1998		Butyryl-CoA dehydrogenase (EC 1.3.8.1)	0.917	0.997	bi
ATNI01000038	540	263	fig|570924.3.peg.540	TNMX_02885		Undecaprenyl diphosphate synthase (EC 2.5.1.31)	6876	7667	+	bi	NC_005835	1546	263	fig|262724.6.peg.1546	TTC1551	Undecaprenyl diphosphate synthase (EC 2.5.1.31)	0.913	0.996	bi	NC_006461	1883	263	fig|300852.9.peg.1883	TTHA1915		Undecaprenyl diphosphate synthase (EC 2.5.1.31)	0.913	0.996	bi	CP002777	1905	263	fig|762633.3.peg.1905	Ththe16_1915		Undecaprenyl diphosphate synthase (EC 2.5.1.31)	0.913	0.996	bi	CP003252	1933	263	fig|798128.4.peg.1933	TtJL18_1997		Undecaprenyl diphosphate synthase (EC 2.5.1.31)	0.916	0.996	bi
ATNI01000038	541	376	fig|570924.3.peg.541	TNMX_02890		Homocitrate synthase (EC 2.3.3.14)	7810	8940	+	bi	NC_005835	1545	376	fig|262724.6.peg.1545	TTC1550	Homocitrate synthase (EC 2.3.3.14)	0.936	0.997	bi	NC_006461	1882	376	fig|300852.9.peg.1882	TTHA1914		Homocitrate synthase (EC 2.3.3.14)	0.936	0.997	bi	CP002777	1904	376	fig|762633.3.peg.1904	Ththe16_1914		Homocitrate synthase (EC 2.3.3.14)	0.939	0.997	bi	CP003252	1932	376	fig|798128.4.peg.1932	TtJL18_1996		Homocitrate synthase (EC 2.3.3.14)	0.939	0.997	bi
ATNI01000038	542	68	fig|570924.3.peg.542	TNMX_02895		hypothetical protein	8943	9149	-	bi	NC_005835	1544	48	fig|262724.6.peg.1544	TTC1549	hypothetical protein	0.833	0.979	bi	NC_006461	1881	68	fig|300852.9.peg.1881	TTHA1913		hypothetical protein	0.882	0.985	bi	CP002777	1903	68	fig|762633.3.peg.1903	Ththe16_1913		hypothetical protein	0.897	0.985	bi	CP003252	1931	68	fig|798128.4.peg.1931	TtJL18_1995		hypothetical protein	0.897	0.985	bi
ATNI01000038	543	73	fig|570924.3.peg.543	TNMX_02900		FIG01181435: hypothetical protein	9139	9360	-	bi	NC_005835	1543	74	fig|262724.6.peg.1543	TTC1548	hypothetical protein	0.767	0.973	bi	NC_006461	1880	74	fig|300852.9.peg.1880	TTHA1912		hypothetical protein	0.767	0.973	bi	CP002777	1902	74	fig|762633.3.peg.1902	Ththe16_1912		hypothetical protein	0.767	0.973	bi	CP003252	1930	74	fig|798128.4.peg.1930	TtJL18_1994		hypothetical protein	0.767	0.973	bi
ATNI01000038	544	421	fig|570924.3.peg.544	TNMX_02905		Homoaconitase large subunit (EC 4.2.1.36)	9383	10648	+	bi	NC_005835	1542	418	fig|262724.6.peg.1542	TTC1547	Homoaconitase large subunit (EC 4.2.1.36)	0.926	0.974	bi	NC_006461	1879	418	fig|300852.9.peg.1879	TTHA1911		Homoaconitase large subunit (EC 4.2.1.36)	0.929	0.974	bi	CP002777	1901	418	fig|762633.3.peg.1901	Ththe16_1911		Homoaconitase large subunit (EC 4.2.1.36)	0.922	0.974	bi	CP003252	1929	418	fig|798128.4.peg.1929	TtJL18_1993		Homoaconitase large subunit (EC 4.2.1.36)	0.929	0.974	bi
ATNI01000038	545	163	fig|570924.3.peg.545	TNMX_02910		Homoaconitase small subunit (EC 4.2.1.36)	10641	11132	+	bi	NC_005835	1541	163	fig|262724.6.peg.1541	TTC1546	Homoaconitase small subunit (EC 4.2.1.36)	0.896	0.994	bi	NC_006461	1878	163	fig|300852.9.peg.1878	TTHA1910		Homoaconitase small subunit (EC 4.2.1.36)	0.89	0.994	bi	CP002777	1900	163	fig|762633.3.peg.1900	Ththe16_1910		Homoaconitase small subunit (EC 4.2.1.36)	0.877	0.994	bi	CP003252	1928	163	fig|798128.4.peg.1928	TtJL18_1992		Homoaconitase small subunit (EC 4.2.1.36)	0.883	0.994	bi
ATNI01000038	546	105	fig|570924.3.peg.546	TNMX_02915		FIG087682: Lysine Biosynthetic hypothetical OrfE	11143	11460	+	bi	NC_005835	1540	104	fig|262724.6.peg.1540	TTC1545	FIG087682: Lysine Biosynthetic hypothetical OrfE	0.914	0.99	bi	NC_006461	1877	104	fig|300852.9.peg.1877	TTHA1909		FIG087682: Lysine Biosynthetic hypothetical OrfE	0.905	0.99	bi	CP002777	1899	104	fig|762633.3.peg.1899	Ththe16_1909		FIG087682: Lysine Biosynthetic hypothetical OrfE	0.914	0.99	bi	CP003252	1927	104	fig|798128.4.peg.1927	TtJL18_1991		FIG087682: Lysine Biosynthetic hypothetical OrfE	0.895	0.99	bi
ATNI01000038	547	54	fig|570924.3.peg.547	TNMX_02920		Lysine Biosynthetic Amino Acid Carrier Protein LysW	11454	11618	+	bi	NC_005835	1539	54	fig|262724.6.peg.1539	TTC1544	Lysine Biosynthetic Amino Acid Carrier Protein LysW	0.944	0.981	bi	NC_006461	1876	54	fig|300852.9.peg.1876	TTHA1908		Lysine Biosynthetic Amino Acid Carrier Protein LysW	0.944	0.981	bi	CP002777	1898	54	fig|762633.3.peg.1898	Ththe16_1908		Lysine Biosynthetic Amino Acid Carrier Protein LysW	0.963	0.981	bi	CP003252	1926	54	fig|798128.4.peg.1926	TtJL18_1990		Lysine Biosynthetic Amino Acid Carrier Protein LysW	0.944	0.981	bi
ATNI01000038	548	283	fig|570924.3.peg.548	TNMX_02925		Alpha-aminoadipate--LysW ligase (EC 6.3.2.n4)	11707	12558	+	bi	NC_005835	1538	281	fig|262724.6.peg.1538	TTC1543	Alpha-aminoadipate--LysW ligase (EC 6.3.2.n4)	0.861	0.993	bi	NC_006461	1875	280	fig|300852.9.peg.1875	TTHA1907		Alpha-aminoadipate--LysW ligase (EC 6.3.2.n4)	0.866	0.982	bi	CP002777	1897	281	fig|762633.3.peg.1897	Ththe16_1907		Alpha-aminoadipate--LysW ligase (EC 6.3.2.n4)	0.87	0.982	bi	CP003252	1925	281	fig|798128.4.peg.1925	TtJL18_1989		Alpha-aminoadipate--LysW ligase (EC 6.3.2.n4)	0.859	0.982	bi
ATNI01000038	549	346	fig|570924.3.peg.549	TNMX_02930		N-acetyl-gamma-aminoadipyl-phosphate reductase (EC 1.2.1.-) @ N-acetyl-gamma-glutamyl-phosphate reductase (EC 1.2.1.38)	12555	13595	+	bi	NC_005835	1537	344	fig|262724.6.peg.1537	TTC1542	N-acetyl-gamma-aminoadipyl-phosphate reductase (EC 1.2.1.-) @ N-acetyl-gamma-glutamyl-phosphate reductase (EC 1.2.1.38)	0.924	0.991	bi	NC_006461	1872	345	fig|300852.9.peg.1872	TTHA1904	argC	N-acetyl-gamma-aminoadipyl-phosphate reductase (EC 1.2.1.-); N-acetyl-gamma-glutamyl-phosphate reductase (EC 1.2.1.38)	0.915	0.991	bi	CP002777	1896	344	fig|762633.3.peg.1896	Ththe16_1906		N-acetyl-gamma-aminoadipyl-phosphate reductase (EC 1.2.1.-); N-acetyl-gamma-glutamyl-phosphate reductase (EC 1.2.1.38)	0.915	0.991	bi	CP003252	1924	344	fig|798128.4.peg.1924	TtJL18_1988		N-acetyl-gamma-aminoadipyl-phosphate reductase (EC 1.2.1.-); N-acetyl-gamma-glutamyl-phosphate reductase (EC 1.2.1.38)	0.912	0.991	bi
ATNI01000038	550	269	fig|570924.3.peg.550	TNMX_02935		Acetylaminoadipate kinase (EC 2.7.2.-); Acetylglutamate kinase (EC 2.7.2.8)	13613	14422	+	bi	NC_005835	1536	269	fig|262724.6.peg.1536	TTC1541	Acetylaminoadipate kinase (EC 2.7.2.-); Acetylglutamate kinase (EC 2.7.2.8)	0.9	0.996	bi	NC_006461	1871	269	fig|300852.9.peg.1871	TTHA1903		Acetylaminoadipate kinase (EC 2.7.2.-); Acetylglutamate kinase (EC 2.7.2.8)	0.9	0.996	bi	CP002777	1895	269	fig|762633.3.peg.1895	Ththe16_1905		Acetylaminoadipate kinase (EC 2.7.2.-); Acetylglutamate kinase (EC 2.7.2.8)	0.9	0.996	bi	CP003252	1923	269	fig|798128.4.peg.1923	TtJL18_1987		Acetylaminoadipate kinase (EC 2.7.2.-); Acetylglutamate kinase (EC 2.7.2.8)	0.903	0.996	bi
ATNI01000038	551	527	fig|570924.3.peg.551	TNMX_02940		Glycogen branching enzyme, GH-57-type, archaeal (EC 2.4.1.18)	14427	16010	+	bi	NC_005835	1535	520	fig|262724.6.peg.1535	TTC1540	Glycogen branching enzyme, GH-57-type, archaeal (EC 2.4.1.18)	0.838	0.998	bi	NC_006461	1870	520	fig|300852.9.peg.1870	TTHA1902		Glycogen branching enzyme, GH-57-type, archaeal (EC 2.4.1.18)	0.839	0.99	bi	CP002777	1894	520	fig|762633.3.peg.1894	Ththe16_1904		Glycogen branching enzyme, GH-57-type, archaeal (EC 2.4.1.18)	0.844	0.998	bi	CP003252	1922	520	fig|798128.4.peg.1922	TtJL18_1986		Glycogen branching enzyme, GH-57-type, archaeal (EC 2.4.1.18)	0.86	0.998	bi
ATNI01000038	552	288	fig|570924.3.peg.552	TNMX_02945		Glutamine amidotransferase chain of NAD synthetase	16015	16881	+	bi	NC_005835	1534	292	fig|262724.6.peg.1534	TTC1539	Glutamine amidotransferase chain of NAD synthetase	0.866	0.969	bi	NC_006461	1869	292	fig|300852.9.peg.1869	TTHA1901		Glutamine amidotransferase chain of NAD synthetase	0.866	0.969	bi	CP002777	1893	292	fig|762633.3.peg.1893	Ththe16_1903		Glutamine amidotransferase chain of NAD synthetase	0.866	0.969	bi	CP003252	1921	292	fig|798128.4.peg.1921	TtJL18_1985		Glutamine amidotransferase chain of NAD synthetase	0.877	0.969	bi
ATNI01000038	553	281	fig|570924.3.peg.553	TNMX_02950		Argininosuccinate synthase (EC 6.3.4.5)	16878	17723	+	bi	NC_005835	1533	281	fig|262724.6.peg.1533	TTC1538	Argininosuccinate synthase (EC 6.3.4.5)	0.897	0.996	bi	NC_006461	1868	281	fig|300852.9.peg.1868	TTHA1900		Argininosuccinate synthase (EC 6.3.4.5)	0.897	0.996	bi	CP002777	1892	281	fig|762633.3.peg.1892	Ththe16_1902		Argininosuccinate synthase (EC 6.3.4.5)	0.893	0.996	bi	CP003252	1920	281	fig|798128.4.peg.1920	TtJL18_1984		Argininosuccinate synthase (EC 6.3.4.5)	0.879	0.993	bi
ATNI01000038	554	137	fig|570924.3.peg.554	TNMX_02955		Succinyl-CoA synthetase, alpha subunit-related enzymes	17720	18133	+	bi	NC_005835	1531	140	fig|262724.6.peg.1531	TTC1536	Succinyl-CoA synthetase, alpha subunit-related enzymes	0.784	0.95	bi	NC_006461	1867	140	fig|300852.9.peg.1867	TTHA1899		Succinyl-CoA synthetase, alpha subunit-related enzymes	0.806	0.95	bi	CP002777	1890	140	fig|762633.3.peg.1890	Ththe16_1900		Succinyl-CoA synthetase, alpha subunit-related enzymes	0.806	0.95	bi	CP003252	1919	140	fig|798128.4.peg.1919	TtJL18_1983		Succinyl-CoA synthetase, alpha subunit-related enzymes	0.761	0.95	bi
ATNI01000038	555	344	fig|570924.3.peg.555	TNMX_02960		A/G-specific adenine glycosylase (EC 3.2.2.-)	18136	19170	+	bi	NC_005835	1530	325	fig|262724.6.peg.1530	TTC1535	A/G-specific adenine glycosylase (EC 3.2.2.-)	0.688	0.997	bi	NC_006461	1866	325	fig|300852.9.peg.1866	TTHA1898		A/G-specific adenine glycosylase (EC 3.2.2.-)	0.688	0.997	bi	CP002777	1889	325	fig|762633.3.peg.1889	Ththe16_1899		A/G-specific adenine glycosylase (EC 3.2.2.-)	0.688	0.997	bi	CP003252	1918	325	fig|798128.4.peg.1918	TtJL18_1982		A/G-specific adenine glycosylase (EC 3.2.2.-)	0.685	0.997	bi
ATNI01000038	556	292	fig|570924.3.peg.556	TNMX_02975		Invasion associated protein p60	19962	20840	+	bi	NC_005835	1718	265	fig|262724.6.peg.1718	TTC1719	soluble lytic murein transglycosylase and related regulatory proteins	0.735	0.883	bi	NC_006461	266	258	fig|300852.9.peg.266	TTHA0266		Invasion associated protein p60	0.7	0.88	bi	CP002777	121	258	fig|762633.3.peg.121	Ththe16_0118		Invasion associated protein p60	0.7	0.88	bi	CP003252	121	258	fig|798128.4.peg.121	TtJL18_0125		Invasion associated protein p60	0.692	0.88	bi
ATNI01000038	557	308	fig|570924.3.peg.557	TNMX_02980		Oxygen-insensitive NADPH nitroreductase	20854	21780	-	bi	NC_005835	1717	294	fig|262724.6.peg.1717	TTC1718	Oxygen-insensitive NADPH nitroreductase	0.84	0.997	bi	NC_006461	267	248	fig|300852.9.peg.267	TTHA0267		Oxygen-insensitive NADPH nitroreductase	0.831	0.996	bi	CP002777	120	306	fig|762633.3.peg.120	Ththe16_0117		Oxygen-insensitive NADPH nitroreductase	0.804	0.997	bi	CP003252	120	306	fig|798128.4.peg.120	TtJL18_0124		Oxygen-insensitive NADPH nitroreductase	0.827	0.997	bi
ATNI01000038	558	354	fig|570924.3.peg.558	TNMX_02985		Leader peptidase (Prepilin peptidase) (EC 3.4.23.43) / N-methyltransferase (EC 2.1.1.-)	21789	22853	-	bi	NC_005835	1715	354	fig|262724.6.peg.1715	TTC1716	Leader peptidase (Prepilin peptidase) (EC 3.4.23.43) / unknown domain / N-methyltransferase (EC 2.1.1.-)	0.819	0.997	bi	NC_006461	269	355	fig|300852.9.peg.269	TTHA0269		Leader peptidase (Prepilin peptidase) (EC 3.4.23.43) / unknown domain / N-methyltransferase (EC 2.1.1.-)	0.808	0.997	bi	CP002777	118	355	fig|762633.3.peg.118	Ththe16_0115		Leader peptidase (Prepilin peptidase) (EC 3.4.23.43) / N-methyltransferase (EC 2.1.1.-)	0.799	0.994	bi	CP003252	118	355	fig|798128.4.peg.118	TtJL18_0122		Leader peptidase (Prepilin peptidase) (EC 3.4.23.43) / unknown domain / N-methyltransferase (EC 2.1.1.-)	0.799	0.994	bi
ATNI01000038	559	511	fig|570924.3.peg.559	TNMX_02990		Thermostable carboxypeptidase 1 (EC 3.4.17.19)	22920	24455	+	bi	NC_005835	1714	510	fig|262724.6.peg.1714	TTC1715	Thermostable carboxypeptidase 1 (EC 3.4.17.19)	0.865	0.998	bi	NC_006461	270	510	fig|300852.9.peg.270	TTHA0270		Thermostable carboxypeptidase 1 (EC 3.4.17.19)	0.865	0.998	bi	CP002778	2373	510	fig|762633.3.peg.2373	Ththe16_2379		Thermostable carboxypeptidase 1 (EC 3.4.17.19)	0.919	0.99	bi	CP003252	117	510	fig|798128.4.peg.117	TtJL18_0121		Thermostable carboxypeptidase 1 (EC 3.4.17.19)	0.861	0.998	bi
ATNI01000038	560	358	fig|570924.3.peg.560	TNMX_02995		hypothetical protein	24443	25519	-	bi	NC_005835	1434	355	fig|262724.6.peg.1434	TTC1441	Transporter	0.725	0.885											bi	CP002777	1801	355	fig|762633.3.peg.1801	Ththe16_1811		Transporter	0.725	0.885	bi	CP003252	1830	355	fig|798128.4.peg.1830	TtJL18_1890		Transporter	0.722	0.885
ATNI01000038	561	250	fig|570924.3.peg.561	TNMX_03000		putative ABC-2 type transporter, permease protein	25509	26261	-
ATNI01000038	562	301	fig|570924.3.peg.562	TNMX_03005		ABC transporter, ATP-binding protein	26254	27159	-	uni	NC_005835	572	303	fig|262724.6.peg.572	TTC0573	ABC transporter, ATP-binding protein	0.435	0.954	uni	NC_006461	924	303	fig|300852.9.peg.924	TTHA0941		ABC transporter, ATP-binding protein	0.435	0.954	uni	CP002778	1974	308	fig|762633.3.peg.1974	Ththe16_1987		ABC transporter, ATP-binding protein	0.435	0.938	uni	CP003252	1095	303	fig|798128.4.peg.1095	TtJL18_1119		ABC transporter, ATP-binding protein	0.432	0.954	uni
ATNI01000038	563	112	fig|570924.3.peg.563	TNMX_03010		Transcriptional regulatory protein	27161	27499	-	bi	NC_005835	1435	108	fig|262724.6.peg.1435	TTC1442	Transcriptional regulatory protein	0.792	0.972	bi	NC_006461	1764	108	fig|300852.9.peg.1764	TTHA1793		Transcriptional regulatory protein	0.792	0.972	bi	CP002777	1802	108	fig|762633.3.peg.1802	Ththe16_1812		Transcriptional regulatory protein	0.792	0.972	bi	CP003252	1831	108	fig|798128.4.peg.1831	TtJL18_1891		Transcriptional regulatory protein	0.792	0.972	bi
ATNI01000038	564	125	fig|570924.3.peg.564	TNMX_03015		Methylglyoxal synthase (EC 4.2.3.3)	27511	27888	+	bi	NC_005835	1436	126	fig|262724.6.peg.1436	TTC1443	Methylglyoxal synthase (EC 4.2.3.3)	0.833	0.944	bi	NC_006461	1765	134	fig|300852.9.peg.1765	TTHA1794	mgsA	Methylglyoxal synthase (EC 4.2.3.3)	0.833	0.888	bi	CP002777	1803	126	fig|762633.3.peg.1803	Ththe16_1813		Methylglyoxal synthase (EC 4.2.3.3)	0.833	0.944	bi	CP003252	1832	134	fig|798128.4.peg.1832	TtJL18_1892		Methylglyoxal synthase (EC 4.2.3.3)	0.825	0.888	bi
ATNI01000038	565	494	fig|570924.3.peg.565	TNMX_03020		MG(2+) CHELATASE FAMILY PROTEIN / ComM-related protein	27885	29369	-	bi	NC_005835	1785	494	fig|262724.6.peg.1785	TTC1785	MG(2+) CHELATASE FAMILY PROTEIN / ComM-related protein	0.862	0.998	bi	NC_006461	199	494	fig|300852.9.peg.199	TTHA0201		MG(2+) CHELATASE FAMILY PROTEIN / ComM-related protein	0.862	0.998	bi	CP002777	194	494	fig|762633.3.peg.194	Ththe16_0190		MG(2+) CHELATASE FAMILY PROTEIN / ComM-related protein	0.86	0.998	bi	CP003252	193	494	fig|798128.4.peg.193	TtJL18_0202		MG(2+) CHELATASE FAMILY PROTEIN / ComM-related protein	0.862	0.998	bi
ATNI01000038	566	380	fig|570924.3.peg.566	TNMX_03025		Transporter	29593	30735	-	bi	NC_005835	1783	379	fig|262724.6.peg.1783	TTC1783	Transporter	0.852	0.926	bi	NC_006461	201	379	fig|300852.9.peg.201	TTHA0203		Major facilitator family transporter	0.852	0.926	bi	CP002777	192	238	fig|762633.3.peg.192			Major facilitator family transporter	0.834	0.882	bi	CP003252	192	376	fig|798128.4.peg.192	TtJL18_0201		Major facilitator family transporter	0.847	0.934	bi
ATNI01000038	567	270	fig|570924.3.peg.567	TNMX_03030		Permease	30737	31549	-	bi	NC_005835	1782	270	fig|262724.6.peg.1782	TTC1782	Permease	0.774	0.996	bi	NC_006461	202	270	fig|300852.9.peg.202	TTHA0204		Permease	0.774	0.996	bi	CP002777	191	270	fig|762633.3.peg.191	Ththe16_0187		Permease	0.774	0.996	bi	CP003252	191	270	fig|798128.4.peg.191	TtJL18_0200		Permease	0.767	0.996	bi
ATNI01000038	568	296	fig|570924.3.peg.568	TNMX_03035		Permease	31546	32436	-	bi	NC_005835	1781	295	fig|262724.6.peg.1781	TTC1781	Permease	0.814	0.997	bi	NC_006461	203	295	fig|300852.9.peg.203	TTHA0205		Permease	0.791	0.997	bi	CP002777	190	295	fig|762633.3.peg.190	Ththe16_0186		Permease	0.834	0.997	bi	CP003252	190	295	fig|798128.4.peg.190	TtJL18_0199		Permease	0.797	0.997	bi
ATNI01000038	569	375	fig|570924.3.peg.569	TNMX_03040		NAD(P) transhydrogenase alpha subunit (EC 1.6.1.2)	32542	33669	+	bi	NC_005835	1780	375	fig|262724.6.peg.1780	TTC1780	NAD(P) transhydrogenase alpha subunit (EC 1.6.1.2)	0.92	0.997	bi	NC_006461	204	375	fig|300852.9.peg.204	TTHA0206		NAD(P) transhydrogenase alpha subunit (EC 1.6.1.2)	0.92	0.997	bi	CP002777	189	375	fig|762633.3.peg.189	Ththe16_0185		NAD(P) transhydrogenase alpha subunit (EC 1.6.1.2)	0.92	0.997	bi	CP003252	189	375	fig|798128.4.peg.189	TtJL18_0198		NAD(P) transhydrogenase alpha subunit (EC 1.6.1.2)	0.96	0.997	bi
ATNI01000038	570	100	fig|570924.3.peg.570	TNMX_03045		NAD(P) transhydrogenase alpha subunit (EC 1.6.1.2)	33669	33971	+	bi	NC_005835	1779	100	fig|262724.6.peg.1779	TTC1779	NAD(P) transhydrogenase alpha subunit (EC 1.6.1.2)	0.97	0.99	bi	NC_006461	205	100	fig|300852.9.peg.205	TTHA0207		NAD(P) transhydrogenase alpha subunit (EC 1.6.1.2)	0.96	0.99	bi	CP002777	188	100	fig|762633.3.peg.188	Ththe16_0184		NAD(P) transhydrogenase alpha subunit (EC 1.6.1.2)	1	0.99	bi	CP003252	188	100	fig|798128.4.peg.188	TtJL18_0197		NAD(P) transhydrogenase alpha subunit (EC 1.6.1.2)	1	0.99	bi
ATNI01000038	571	450	fig|570924.3.peg.571	TNMX_03050		NAD(P) transhydrogenase subunit beta (EC 1.6.1.2)	33971	35323	+	bi	NC_005835	1778	450	fig|262724.6.peg.1778	TTC1778	NAD(P) transhydrogenase subunit beta (EC 1.6.1.2)	0.938	0.998	bi	NC_006461	206	450	fig|300852.9.peg.206	TTHA0208		NAD(P) transhydrogenase subunit beta (EC 1.6.1.2)	0.936	0.998	bi	CP002777	187	450	fig|762633.3.peg.187	Ththe16_0183		NAD(P) transhydrogenase subunit beta (EC 1.6.1.2)	0.947	0.998	bi	CP003252	187	450	fig|798128.4.peg.187	TtJL18_0196		NAD(P) transhydrogenase subunit beta (EC 1.6.1.2)	0.973	0.998	bi
ATNI01000039	572	72	fig|570924.3.peg.572	TNMX_03055		hypothetical protein	236	454	-																				bi	CP002778	2105	72	fig|762633.3.peg.2105	Ththe16_2115		hypothetical protein	0.986	0.986	bi	CP003253	2054	72	fig|798128.4.peg.2054	TtJL18_2118		hypothetical protein	0.986	0.986
ATNI01000040	573	209	fig|570924.3.peg.573	TNMX_03070		Phosphoglycerate mutase family protein	296	925	-	bi	NC_005835	1615	210	fig|262724.6.peg.1615	TTC1618	Phosphoglycerate mutase family protein	0.761	0.99	bi	NC_006461	368	210	fig|300852.9.peg.368	TTHA0368		Phosphoglycerate mutase family protein	0.756	0.99	bi	CP002777	12	210	fig|762633.3.peg.12	Ththe16_0012		Phosphoglycerate mutase family protein	0.756	0.99	bi	CP003252	12	210	fig|798128.4.peg.12	TtJL18_0014		Phosphoglycerate mutase family protein	0.761	0.99	bi
ATNI01000040	574	333	fig|570924.3.peg.574	TNMX_03075		Phosphoribosylformylglycinamidine cyclo-ligase (EC 6.3.3.1)	922	1923	-	bi	NC_005835	1616	333	fig|262724.6.peg.1616	TTC1619	Phosphoribosylformylglycinamidine cyclo-ligase (EC 6.3.3.1)	0.826	0.997	bi	NC_006461	367	333	fig|300852.9.peg.367	TTHA0367		Phosphoribosylformylglycinamidine cyclo-ligase (EC 6.3.3.1)	0.823	0.997	bi	CP002777	13	333	fig|762633.3.peg.13	Ththe16_0013		Phosphoribosylformylglycinamidine cyclo-ligase (EC 6.3.3.1)	0.823	0.997	bi	CP003252	13	333	fig|798128.4.peg.13	TtJL18_0015		Phosphoribosylformylglycinamidine cyclo-ligase (EC 6.3.3.1)	0.823	0.997	bi
ATNI01000040	575	469	fig|570924.3.peg.575	TNMX_03080		Aspartyl-tRNA(Asn) amidotransferase subunit B (EC 6.3.5.6) @ Glutamyl-tRNA(Gln) amidotransferase subunit B (EC 6.3.5.7)	1929	3338	-	bi	NC_005835	1617	469	fig|262724.6.peg.1617	TTC1620	Aspartyl-tRNA(Asn) amidotransferase subunit B (EC 6.3.5.6) @ Glutamyl-tRNA(Gln) amidotransferase subunit B (EC 6.3.5.7)	0.889	0.998	bi	NC_006461	366	469	fig|300852.9.peg.366	TTHA0366	gatB	Aspartyl-tRNA(Asn) amidotransferase subunit B (EC 6.3.5.6) @ Glutamyl-tRNA(Gln) amidotransferase subunit B (EC 6.3.5.7)	0.889	0.998	bi	CP002777	14	469	fig|762633.3.peg.14	Ththe16_0014		Aspartyl-tRNA(Asn) amidotransferase subunit B (EC 6.3.5.6) @ Glutamyl-tRNA(Gln) amidotransferase subunit B (EC 6.3.5.7)	0.887	0.998	bi	CP003252	14	469	fig|798128.4.peg.14	TtJL18_0016		Aspartyl-tRNA(Asn) amidotransferase subunit B (EC 6.3.5.6) @ Glutamyl-tRNA(Gln) amidotransferase subunit B (EC 6.3.5.7)	0.889	0.998	bi
ATNI01000040	576	362	fig|570924.3.peg.576	TNMX_03085		Twitching motility protein PilT	3369	4457	-	bi	NC_005835	1618	361	fig|262724.6.peg.1618	TTC1621	Twitching motility protein PilT	0.928	0.997	bi	NC_006461	365	361	fig|300852.9.peg.365	TTHA0365		Twitching motility protein PilT	0.928	0.997	bi	CP002777	15	361	fig|762633.3.peg.15	Ththe16_0015		Twitching motility protein PilT	0.922	0.997	bi	CP003252	15	361	fig|798128.4.peg.15	TtJL18_0017		Twitching motility protein PilT	0.936	0.997	bi
ATNI01000040	577	888	fig|570924.3.peg.577	TNMX_03090		Phage adsorption protein / Type IV fimbrial assembly, ATPase PilB	4469	7135	-	bi	NC_005835	1619	889	fig|262724.6.peg.1619	TTC1622	Phage adsorption protein / Type IV fimbrial assembly, ATPase PilB	0.876	0.999	bi	NC_006461	364	889	fig|300852.9.peg.364	TTHA0364		Phage adsorption protein / Type IV fimbrial assembly, ATPase PilB	0.876	0.999	bi	CP002777	16	889	fig|762633.3.peg.16	Ththe16_0016		Phage adsorption protein / Type IV fimbrial assembly, ATPase PilB	0.872	0.999	bi	CP003252	16	889	fig|798128.4.peg.16	TtJL18_0018		Phage adsorption protein / Type IV fimbrial assembly, ATPase PilB	0.873	0.999	bi
ATNI01000040	578	160	fig|570924.3.peg.578	TNMX_03095		Putative lipase	7132	7614	-	bi	NC_005835	1620	161	fig|262724.6.peg.1620	TTC1623	Putative lipase	0.819	0.981	bi	NC_006461	363	161	fig|300852.9.peg.363	TTHA0363		Putative lipase	0.819	0.981	bi	CP002777	17	161	fig|762633.3.peg.17	Ththe16_0017		Putative lipase	0.825	0.981	bi	CP003252	17	161	fig|798128.4.peg.17	TtJL18_0019		Putative lipase	0.831	0.981	bi
ATNI01000040	579	241	fig|570924.3.peg.579	TNMX_03100		FIG00003370: Multicopper polyphenol oxidase	7649	8374	-	bi	NC_005835	1621	242	fig|262724.6.peg.1621	TTC1624	FIG00003370: Multicopper polyphenol oxidase	0.84	0.979	bi	NC_006461	362	242	fig|300852.9.peg.362	TTHA0362		FIG00003370: Multicopper polyphenol oxidase	0.845	0.979	bi	CP002777	18	241	fig|762633.3.peg.18	Ththe16_0018		FIG00003370: Multicopper polyphenol oxidase	0.849	0.988	bi	CP003252	18	242	fig|798128.4.peg.18	TtJL18_0020		FIG00003370: Multicopper polyphenol oxidase	0.845	0.979	bi
ATNI01000040	580	161	fig|570924.3.peg.580	TNMX_03105		hypothetical protein	8373	8858	+	bi	NC_005835	1643	134	fig|262724.6.peg.1643	TTC1646	hypothetical protein	0.836	0.993	bi	NC_006461	337	134	fig|300852.9.peg.337	TTHA0337		hypothetical protein	0.836	0.993	bi	CP002777	40	134	fig|762633.3.peg.40	Ththe16_0040		hypothetical protein	0.843	0.993	bi	CP003252	43	134	fig|798128.4.peg.43	TtJL18_0044		hypothetical protein	0.843	0.993	bi
ATNI01000040	581	157	fig|570924.3.peg.581	TNMX_03110	ribH	6,7-dimethyl-8-ribityllumazine synthase (EC 2.5.1.78)	8845	9318	-	bi	NC_005835	1644	157	fig|262724.6.peg.1644	TTC1647	6,7-dimethyl-8-ribityllumazine synthase (EC 2.5.1.78)	0.981	0.994	bi	NC_006461	336	157	fig|300852.9.peg.336	TTHA0336		6,7-dimethyl-8-ribityllumazine synthase (EC 2.5.1.78)	0.981	0.994	bi	CP002777	41	157	fig|762633.3.peg.41	Ththe16_0041		6,7-dimethyl-8-ribityllumazine synthase (EC 2.5.1.78)	0.981	0.994	bi	CP003252	44	157	fig|798128.4.peg.44	TtJL18_0045		6,7-dimethyl-8-ribityllumazine synthase (EC 2.5.1.78)	0.981	0.994	bi
ATNI01000040	582	127	fig|570924.3.peg.582	TNMX_03115		CrcB protein	9333	9716	+	bi	NC_005835	1645	127	fig|262724.6.peg.1645	TTC1648	CrcB protein	0.778	0.984	bi	NC_006461	335	127	fig|300852.9.peg.335	TTHA0335		CrcB protein	0.778	0.984	bi	CP002777	42	125	fig|762633.3.peg.42	Ththe16_0042		CrcB protein	0.766	0.984	bi	CP003252	45	127	fig|798128.4.peg.45	TtJL18_0046		CrcB protein	0.786	0.984	bi
ATNI01000040	583	110	fig|570924.3.peg.583	TNMX_03120		hypothetical protein	9721	10053	+	bi	NC_005835	1646	110	fig|262724.6.peg.1646	TTC1649	hypothetical protein	0.827	0.991	bi	NC_006461	334	110	fig|300852.9.peg.334	TTHA0334		hypothetical protein	0.827	0.991	bi	CP002777	43	110	fig|762633.3.peg.43	Ththe16_0043		hypothetical protein	0.827	0.991	bi	CP003252	46	110	fig|798128.4.peg.46	TtJL18_0047		hypothetical protein	0.827	0.991	bi
ATNI01000040	584	198	fig|570924.3.peg.584	TNMX_03125		hypothetical protein	10098	10694	+	bi	NC_005835	1647	220	fig|262724.6.peg.1647	TTC1650	sulfite dehydrogenase	0.782	0.873	bi	NC_006461	333	200	fig|300852.9.peg.333	TTHA0333		sulfite dehydrogenase	0.781	0.955	bi	CP002777	44	204	fig|762633.3.peg.44	Ththe16_0044		sulfite dehydrogenase	0.777	0.941	bi	CP003252	47	204	fig|798128.4.peg.47	TtJL18_0048		sulfite dehydrogenase	0.782	0.941	bi
ATNI01000041	585	64	fig|570924.3.peg.585			hypothetical protein	166	360	+
ATNI01000041	586	1161	fig|570924.3.peg.586	TNMX_03130		hypothetical protein	357	3842	+										bi	NC_006461	999	1110	fig|300852.9.peg.999	TTHA1020		Helicase, SNF2/RAD54 family	0.327	0.136	bi	CP002778	2053	1122	fig|762633.3.peg.2053	Ththe16_2064		hypothetical protein	0.356	0.105	bi	CP003254	2401	1122	fig|798128.4.peg.2401	TtJL18_2467		hypothetical protein	0.368	0.105
ATNI01000042	587	65	fig|570924.3.peg.587	TNMX_03140		Mobile element protein	29	226	+																				uni	CP002778	1967	114	fig|762633.3.peg.1967			Mobile element protein	0.769	0.553
ATNI01000042	588	48	fig|570924.3.peg.588	TNMX_03145		hypothetical protein	665	811	+
ATNI01000042	589	38	fig|570924.3.peg.589	TNMX_03160		hypothetical protein	3296	3412	+
ATNI01000043	590	122	fig|570924.3.peg.590	TNMX_03170		hypothetical protein	40	408	+
ATNI01000043	591	381	fig|570924.3.peg.591	TNMX_03175		23S rRNA (cytosine(1962)-C(5))-methyltransferase (EC 2.1.1.191)	394	1539	-	bi	NC_005835	908	382	fig|262724.6.peg.908	TTC0914	23S rRNA (cytosine(1962)-C(5))-methyltransferase (EC 2.1.1.191)	0.783	0.997	bi	NC_006461	1259	382	fig|300852.9.peg.1259	TTHA1280		23S rRNA (cytosine(1962)-C(5))-methyltransferase (EC 2.1.1.191)	0.785	0.997	bi	CP002777	1281	382	fig|762633.3.peg.1281	Ththe16_1292		23S rRNA (cytosine(1962)-C(5))-methyltransferase (EC 2.1.1.191)	0.785	0.997	bi	CP003252	747	382	fig|798128.4.peg.747	TtJL18_0769		23S rRNA (cytosine(1962)-C(5))-methyltransferase (EC 2.1.1.191)	0.788	0.997	bi
ATNI01000043	592	104	fig|570924.3.peg.592	TNMX_03180		V-type ATP synthase subunit G (EC 3.6.3.14)	1641	1955	+	bi	NC_005835	907	104	fig|262724.6.peg.907	TTC0913	V-type ATP synthase subunit G (EC 3.6.3.14)	0.837	0.99	bi	NC_006461	1258	104	fig|300852.9.peg.1258	TTHA1279		V-type ATP synthase subunit G (EC 3.6.3.14)	0.837	0.99	bi	CP002777	1280	104	fig|762633.3.peg.1280	Ththe16_1291		V-type ATP synthase subunit G (EC 3.6.3.14)	0.837	0.99	bi	CP003252	748	104	fig|798128.4.peg.748	TtJL18_0770		V-type ATP synthase subunit G (EC 3.6.3.14)	0.837	0.99	bi
ATNI01000043	593	652	fig|570924.3.peg.593	TNMX_03185		V-type ATP synthase subunit I (EC 3.6.3.14)	1952	3910	+	bi	NC_005835	906	652	fig|262724.6.peg.906	TTC0912	V-type ATP synthase subunit I (EC 3.6.3.14)	0.865	0.997	bi	NC_006461	1257	652	fig|300852.9.peg.1257	TTHA1278		V-type ATP synthase subunit I (EC 3.6.3.14)	0.866	0.997	bi	CP002777	1279	652	fig|762633.3.peg.1279	Ththe16_1290		V-type ATP synthase subunit I (EC 3.6.3.14)	0.862	0.997	bi	CP003252	749	652	fig|798128.4.peg.749	TtJL18_0771		V-type ATP synthase subunit I (EC 3.6.3.14)	0.863	0.997	bi
ATNI01000043	594	99	fig|570924.3.peg.594	TNMX_03190		V-type ATP synthase subunit K (EC 3.6.3.14)	3923	4222	+	bi	NC_005835	905	99	fig|262724.6.peg.905	TTC0911	V-type ATP synthase subunit K (EC 3.6.3.14)	0.98	0.99	bi	NC_006461	1256	99	fig|300852.9.peg.1256	TTHA1277		V-type ATP synthase subunit K (EC 3.6.3.14)	0.98	0.99	bi	CP002777	1278	99	fig|762633.3.peg.1278	Ththe16_1289		V-type ATP synthase subunit K (EC 3.6.3.14)	0.929	0.99	bi	CP003252	750	99	fig|798128.4.peg.750	TtJL18_0772		V-type ATP synthase subunit K (EC 3.6.3.14)	0.96	0.99	bi
ATNI01000043	595	199	fig|570924.3.peg.595	TNMX_03195		V-type ATP synthase subunit E (EC 3.6.3.14)	4245	4844	+	bi	NC_005835	904	188	fig|262724.6.peg.904	TTC0910	V-type ATP synthase subunit E (EC 3.6.3.14)	0.707	0.995	bi	NC_006461	1255	188	fig|300852.9.peg.1255	TTHA1276		V-type ATP synthase subunit E (EC 3.6.3.14)	0.713	0.995	bi	CP002777	1277	185	fig|762633.3.peg.1277	Ththe16_1288		V-type ATP synthase subunit E (EC 3.6.3.14)	0.697	0.995	bi	CP003252	751	188	fig|798128.4.peg.751	TtJL18_0773		V-type ATP synthase subunit E (EC 3.6.3.14)	0.707	0.995	bi
ATNI01000043	596	323	fig|570924.3.peg.596	TNMX_03200		V-type ATP synthase subunit C (EC 3.6.3.14)	4848	5819	+	bi	NC_005835	903	323	fig|262724.6.peg.903	TTC0909	V-type ATP synthase subunit C (EC 3.6.3.14)	0.832	0.994	bi	NC_006461	1254	323	fig|300852.9.peg.1254	TTHA1275		V-type ATP synthase subunit C (EC 3.6.3.14)	0.835	0.994	bi	CP002777	1276	323	fig|762633.3.peg.1276	Ththe16_1287		V-type ATP synthase subunit C (EC 3.6.3.14)	0.823	0.994	bi	CP003252	752	323	fig|798128.4.peg.752	TtJL18_0774		V-type ATP synthase subunit C (EC 3.6.3.14)	0.826	0.994	bi
ATNI01000043	597	106	fig|570924.3.peg.597	TNMX_03205		V-type ATP synthase subunit F (EC 3.6.3.14)	5816	6136	+	bi	NC_005835	902	106	fig|262724.6.peg.902	TTC0908	V-type ATP synthase subunit F (EC 3.6.3.14)	0.802	0.991	bi	NC_006461	1253	106	fig|300852.9.peg.1253	TTHA1274		V-type ATP synthase subunit F (EC 3.6.3.14)	0.811	0.991	bi	CP002777	1275	106	fig|762633.3.peg.1275	Ththe16_1286		V-type ATP synthase subunit F (EC 3.6.3.14)	0.811	0.991	bi	CP003252	753	106	fig|798128.4.peg.753	TtJL18_0775		V-type ATP synthase subunit F (EC 3.6.3.14)	0.821	0.991	bi
ATNI01000043	598	578	fig|570924.3.peg.598	TNMX_03210		V-type ATP synthase subunit A (EC 3.6.3.14)	6149	7885	+	bi	NC_005835	901	578	fig|262724.6.peg.901	TTC0907	V-type ATP synthase subunit A (EC 3.6.3.14)	0.95	0.998	bi	NC_006461	1252	578	fig|300852.9.peg.1252	TTHA1273		V-type ATP synthase subunit A (EC 3.6.3.14)	0.948	0.998	bi	CP002777	1274	578	fig|762633.3.peg.1274	Ththe16_1285		V-type ATP synthase subunit A (EC 3.6.3.14)	0.948	0.998	bi	CP003252	754	578	fig|798128.4.peg.754	TtJL18_0776		V-type ATP synthase subunit A (EC 3.6.3.14)	0.952	0.998	bi
ATNI01000043	599	478	fig|570924.3.peg.599	TNMX_03215		V-type ATP synthase subunit B (EC 3.6.3.14)	7897	9333	+	bi	NC_005835	900	478	fig|262724.6.peg.900	TTC0906	V-type ATP synthase subunit B (EC 3.6.3.14)	0.987	0.998	bi	NC_006461	1251	478	fig|300852.9.peg.1251	TTHA1272		V-type ATP synthase subunit B (EC 3.6.3.14)	0.987	0.998	bi	CP002777	1273	478	fig|762633.3.peg.1273	Ththe16_1284		V-type ATP synthase subunit B (EC 3.6.3.14)	0.987	0.998	bi	CP003252	755	478	fig|798128.4.peg.755	TtJL18_0777		V-type ATP synthase subunit B (EC 3.6.3.14)	0.987	0.998	bi
ATNI01000043	600	223	fig|570924.3.peg.600	TNMX_03220		V-type ATP synthase subunit D (EC 3.6.3.14)	9343	10014	+	bi	NC_005835	899	223	fig|262724.6.peg.899	TTC0905	V-type ATP synthase subunit D (EC 3.6.3.14)	0.928	0.996	bi	NC_006461	1250	223	fig|300852.9.peg.1250	TTHA1271		V-type ATP synthase subunit D (EC 3.6.3.14)	0.928	0.996	bi	CP002777	1272	223	fig|762633.3.peg.1272	Ththe16_1283		V-type ATP synthase subunit D (EC 3.6.3.14)	0.928	0.996	bi	CP003252	756	223	fig|798128.4.peg.756	TtJL18_0778		V-type ATP synthase subunit D (EC 3.6.3.14)	0.933	0.996	bi
ATNI01000043	601	901	fig|570924.3.peg.601	TNMX_03225		Aconitate hydratase (EC 4.2.1.3)	10076	12781	-	bi	NC_005835	371	902	fig|262724.6.peg.371	TTC0374	Aconitate hydratase (EC 4.2.1.3)	0.917	0.996	bi	NC_006461	719	902	fig|300852.9.peg.719	TTHA0726		Aconitate hydratase (EC 4.2.1.3)	0.914	0.996	bi	CP002777	735	902	fig|762633.3.peg.735	Ththe16_0737		Aconitate hydratase (EC 4.2.1.3)	0.914	0.996	bi	CP003252	1293	902	fig|798128.4.peg.1293	TtJL18_1321		Aconitate hydratase (EC 4.2.1.3)	0.918	0.996	bi
ATNI01000043	602	250	fig|570924.3.peg.602	TNMX_03230		hypothetical protein	12944	13696	-	bi	NC_005835	373	248	fig|262724.6.peg.373	TTC0376	carboxymethylenebutenolidase-related protein	0.763	0.891	bi	NC_006461	721	248	fig|300852.9.peg.721	TTHA0728		Carboxymethylenebutenolidase-related protein	0.759	0.891	bi	CP002777	737	118	fig|762633.3.peg.737			carboxymethylenebutenolidase-related protein	0.763	0.992	bi	CP003252	1291	248	fig|798128.4.peg.1291	TtJL18_1319		carboxymethylenebutenolidase-related protein	0.763	0.891	bi
ATNI01000043	603	1099	fig|570924.3.peg.603	TNMX_03235		acriflavin resistance protein B	13700	16999	-	bi	NC_005835	374	1099	fig|262724.6.peg.374	TTC0377	acriflavin resistance protein B	0.853	0.995	bi	NC_006461	722	1099	fig|300852.9.peg.722	TTHA0729		Acriflavin resistance protein	0.851	0.995	bi	CP002777	738	1099	fig|762633.3.peg.738	Ththe16_0740		acriflavin resistance protein B	0.851	0.999	bi	CP003252	1290	1099	fig|798128.4.peg.1290	TtJL18_1318		acriflavin resistance protein B	0.851	0.995	bi
ATNI01000043	604	395	fig|570924.3.peg.604	TNMX_03240		hypothetical protein	16996	18183	-	bi	NC_005835	375	392	fig|262724.6.peg.375	TTC0378	Membrane-fusion protein	0.697	0.962	bi	NC_006461	723	392	fig|300852.9.peg.723	TTHA0730		Macrolide-specific efflux protein macA precursor	0.697	0.962	bi	CP002777	739	392	fig|762633.3.peg.739	Ththe16_0741		Membrane-fusion protein	0.695	0.962	bi	CP003252	1289	391	fig|798128.4.peg.1289	TtJL18_1317		Membrane-fusion protein	0.702	0.962	bi
ATNI01000043	605	322	fig|570924.3.peg.605	TNMX_03245		Outer membrane efflux protein precursor	18194	19162	-	bi	NC_005835	376	323	fig|262724.6.peg.376	TTC0379	Outer membrane efflux protein precursor	0.695	0.941	bi	NC_006461	724	323	fig|300852.9.peg.724	TTHA0731		Outer membrane efflux protein precursor	0.695	0.941	bi	CP002777	740	321	fig|762633.3.peg.740	Ththe16_0742		Outer membrane efflux protein precursor	0.738	0.947	bi	CP003252	1288	321	fig|798128.4.peg.1288			Outer membrane efflux protein precursor	0.738	0.947	bi
ATNI01000043	606	422	fig|570924.3.peg.606	TNMX_03250		outer membrane protein TolC, putative	19159	20427	-	bi	NC_005835	377	421	fig|262724.6.peg.377	TTC0380	outer membrane protein TolC, putative	0.692	0.96	bi	NC_006461	725	421	fig|300852.9.peg.725	TTHA0732		outer membrane protein TolC, putative	0.695	0.96	bi	CP002777	741	423	fig|762633.3.peg.741	Ththe16_0743		hypothetical protein	0.659	0.955	bi	CP003252	1287	423	fig|798128.4.peg.1287			hypothetical protein	0.659	0.955	bi
ATNI01000043	607	144	fig|570924.3.peg.607	TNMX_03255		hypothetical protein	20420	20854	-	bi	NC_005835	378	130	fig|262724.6.peg.378	TTC0381	Transcriptional regulator, MarR family	0.57	0.977	bi	NC_006461	726	130	fig|300852.9.peg.726	TTHA0733		Transcriptional regulator, MarR family	0.562	0.992	bi	CP002777	742	144	fig|762633.3.peg.742	Ththe16_0744		Transcriptional regulator, MarR family	0.561	0.958	bi	CP003252	1286	136	fig|798128.4.peg.1286	TtJL18_1315		transcriptional regulator MarR family	0.55	0.941	bi
ATNI01000043	608	441	fig|570924.3.peg.608	TNMX_03260		Hemolysins and related proteins containing CBS domains	20937	22262	+	bi	NC_005835	379	435	fig|262724.6.peg.379	TTC0382	Hemolysins and related proteins containing CBS domains	0.834	0.954	bi	NC_006461	727	434	fig|300852.9.peg.727	TTHA0734		Hemolysins and related proteins containing CBS domains	0.835	0.961	bi	CP002777	743	444	fig|762633.3.peg.743	Ththe16_0745		Hemolysins and related proteins containing CBS domains	0.858	0.998	bi	CP003252	1285	423	fig|798128.4.peg.1285	TtJL18_1314		Hemolysins and related proteins containing CBS domains	0.863	0.927	bi
ATNI01000043	609	122	fig|570924.3.peg.609	TNMX_03265		Cytidine deaminase (EC 3.5.4.5)	22249	22617	+	bi	NC_005835	380	116	fig|262724.6.peg.380	TTC0383	Cytidine deaminase (EC 3.5.4.5)	0.828	0.991	bi	NC_006461	728	116	fig|300852.9.peg.728	TTHA0735		Cytidine deaminase (EC 3.5.4.5)	0.828	0.991	bi	CP002777	744	122	fig|762633.3.peg.744	Ththe16_0746		Cytidine deaminase (EC 3.5.4.5)	0.852	0.992	bi	CP003252	1284	124	fig|798128.4.peg.1284	TtJL18_1313		Cytidine deaminase (EC 3.5.4.5)	0.815	0.952	bi
ATNI01000043	610	222	fig|570924.3.peg.610	TNMX_03270		hypothetical protein	22614	23282	-	bi	NC_005835	381	224	fig|262724.6.peg.381	TTC0384	hypothetical protein	0.775	0.906	bi	NC_006461	729	224	fig|300852.9.peg.729	TTHA0736		hypothetical protein	0.779	0.906	bi	CP002777	745	224	fig|762633.3.peg.745	Ththe16_0747		hypothetical protein	0.779	0.906	bi	CP003252	1283	225	fig|798128.4.peg.1283	TtJL18_1312		hypothetical protein	0.777	0.893	bi
ATNI01000043	611	284	fig|570924.3.peg.611	TNMX_03275		dihydrodipicolinate synthase	23270	24124	-	bi	NC_005835	382	283	fig|262724.6.peg.382	TTC0385	dihydrodipicolinate synthase	0.838	0.996	bi	NC_006461	730	283	fig|300852.9.peg.730	TTHA0737		dihydrodipicolinate synthase	0.838	0.996	bi	CP002777	746	283	fig|762633.3.peg.746	Ththe16_0748		dihydrodipicolinate synthase	0.842	0.996	bi	CP003252	1282	283	fig|798128.4.peg.1282	TtJL18_1311		dihydrodipicolinate synthase	0.845	0.996	bi
ATNI01000043	612	643	fig|570924.3.peg.612	TNMX_03280		hypothetical protein	24121	26052	-	bi	NC_005835	383	641	fig|262724.6.peg.383	TTC0386	hypothetical protein	0.661	0.963	bi	NC_006461	731	641	fig|300852.9.peg.731	TTHA0738		hypothetical protein	0.661	0.963	bi	CP002777	747	641	fig|762633.3.peg.747	Ththe16_0749		hypothetical protein	0.668	0.963	bi	CP003252	1281	641	fig|798128.4.peg.1281	TtJL18_1310		hypothetical protein	0.655	0.961	bi
ATNI01000043	613	220	fig|570924.3.peg.613	TNMX_03285		L-serine dehydratase, beta subunit (EC 4.3.1.17)	26070	26732	+	bi	NC_005835	384	220	fig|262724.6.peg.384	TTC0387	L-serine dehydratase, beta subunit (EC 4.3.1.17)	0.922	0.991	bi	NC_006461	732	220	fig|300852.9.peg.732	TTHA0739		L-serine dehydratase, beta subunit (EC 4.3.1.17)	0.927	0.991	bi	CP002777	748	220	fig|762633.3.peg.748	Ththe16_0750		L-serine dehydratase, beta subunit (EC 4.3.1.17)	0.922	0.991	bi	CP003252	1280	220	fig|798128.4.peg.1280	TtJL18_1309		L-serine dehydratase, beta subunit (EC 4.3.1.17)	0.922	0.991	bi
ATNI01000043	614	327	fig|570924.3.peg.614	TNMX_03290		hypothetical protein	26729	27712	-	bi	NC_005835	385	324	fig|262724.6.peg.385	TTC0388	Sensory transduction protein kinase	0.793	0.997	bi	NC_006461	733	325	fig|300852.9.peg.733	TTHA0740		Sensor histidine kinase	0.792	0.988	bi	CP002777	749	325	fig|762633.3.peg.749	Ththe16_0751		Sensory transduction protein kinase	0.789	0.988	bi	CP003252	1279	325	fig|798128.4.peg.1279	TtJL18_1308		Sensor histidine kinase	0.789	0.988	bi
ATNI01000043	615	605	fig|570924.3.peg.615	TNMX_03295		Translation elongation factor LepA	27702	29519	-	bi	NC_005835	386	607	fig|262724.6.peg.386	TTC0389	Translation elongation factor LepA	0.927	0.993	bi	NC_006461	734	610	fig|300852.9.peg.734	TTHA0741		Translation elongation factor LepA	0.929	0.989	bi	CP002777	750	607	fig|762633.3.peg.750	Ththe16_0752		Translation elongation factor LepA	0.93	0.993	bi	CP003252	1278	607	fig|798128.4.peg.1278	TtJL18_1307		Translation elongation factor LepA	0.93	0.993	bi
ATNI01000043	616	307	fig|570924.3.peg.616	TNMX_03300		hypothetical protein	29595	30518	+	uni	NC_005835	625	743	fig|262724.6.peg.625	TTC0627	hypothetical protein	0.399	0.21	uni	NC_006461	971	743	fig|300852.9.peg.971	TTHA0989		GGDEF domain protein	0.392	0.21	uni	CP002777	1002	743	fig|762633.3.peg.1002	Ththe16_1009		GGDEF domain protein	0.386	0.21	uni	CP003252	1030	743	fig|798128.4.peg.1030	TtJL18_1056		hypothetical protein	0.386	0.21	uni
ATNI01000043	617	387	fig|570924.3.peg.617	TNMX_03305		Butyryl-CoA dehydrogenase (EC 1.3.8.1)	30525	31688	+	uni	NC_005835	776	381	fig|262724.6.peg.776	TTC0779	Butyryl-CoA dehydrogenase (EC 1.3.8.1)	0.43	0.992	uni	NC_006461	1123	381	fig|300852.9.peg.1123	TTHA1144		Butyryl-CoA dehydrogenase (EC 1.3.8.1)	0.43	0.992	uni	CP002777	1146	381	fig|762633.3.peg.1146	Ththe16_1154		Butyryl-CoA dehydrogenase (EC 1.3.8.1)	0.43	0.992	uni	CP003252	888	381	fig|798128.4.peg.888	TtJL18_0913		Butyryl-CoA dehydrogenase (EC 1.3.8.1)	0.433	0.992	uni
ATNI01000043	618	384	fig|570924.3.peg.618	TNMX_03310		3-ketoacyl-CoA thiolase (EC 2.3.1.16) @ Acetyl-CoA acetyltransferase (EC 2.3.1.9)	31673	32827	+	bi	NC_005835	328	384	fig|262724.6.peg.328	TTC0330	3-ketoacyl-CoA thiolase (EC 2.3.1.16) @ Acetyl-CoA acetyltransferase (EC 2.3.1.9)	0.898	0.997	bi	NC_006461	684	384	fig|300852.9.peg.684	TTHA0690		3-ketoacyl-CoA thiolase (EC 2.3.1.16) @ Acetyl-CoA acetyltransferase (EC 2.3.1.9)	0.896	0.997	bi	CP002777	692	380	fig|762633.3.peg.692	Ththe16_0691		3-ketoacyl-CoA thiolase (EC 2.3.1.16) @ Acetyl-CoA acetyltransferase (EC 2.3.1.9)	0.892	0.997	bi	CP003252	1347	380	fig|798128.4.peg.1347	TtJL18_1380		3-ketoacyl-CoA thiolase (EC 2.3.1.16) @ Acetyl-CoA acetyltransferase (EC 2.3.1.9)	0.897	0.997	uni
ATNI01000043	619	243	fig|570924.3.peg.619	TNMX_03315		3-hydroxyacyl-CoA dehydrogenase [isoleucine degradation] (EC 1.1.1.35)	32837	33568	+	bi	NC_005835	329	242	fig|262724.6.peg.329	TTC0331	3-hydroxyacyl-CoA dehydrogenase [isoleucine degradation] (EC 1.1.1.35)	0.857	0.996	bi	NC_006461	685	242	fig|300852.9.peg.685	TTHA0691		3-hydroxyacyl-CoA dehydrogenase [isoleucine degradation] (EC 1.1.1.35)	0.857	0.996	bi	CP002777	693	242	fig|762633.3.peg.693	Ththe16_0692		3-hydroxyacyl-CoA dehydrogenase [isoleucine degradation] (EC 1.1.1.35)	0.852	0.996	bi	CP003252	1346	237	fig|798128.4.peg.1346	TtJL18_1379		3-hydroxyacyl-CoA dehydrogenase [isoleucine degradation] (EC 1.1.1.35)	0.87	0.996	bi
ATNI01000043	620	277	fig|570924.3.peg.620	TNMX_03320		Alpha-methylacyl-CoA racemase (EC 5.1.99.4)	33540	34373	+	bi	NC_005835	330	265	fig|262724.6.peg.330	TTC0332	Alpha-methylacyl-CoA racemase (EC 5.1.99.4)	0.758	0.996	bi	NC_006461	686	265	fig|300852.9.peg.686	TTHA0692		Alpha-methylacyl-CoA racemase (EC 5.1.99.4)	0.762	0.996	bi	CP002777	694	265	fig|762633.3.peg.694	Ththe16_0693		Alpha-methylacyl-CoA racemase (EC 5.1.99.4)	0.781	0.996	bi	CP003252	1345	265	fig|798128.4.peg.1345	TtJL18_1378		Alpha-methylacyl-CoA racemase (EC 5.1.99.4)	0.781	0.996	uni
ATNI01000043	621	250	fig|570924.3.peg.621	TNMX_03325		D-beta-hydroxybutyrate dehydrogenase (EC 1.1.1.30)	34370	35122	-	bi	NC_005835	331	251	fig|262724.6.peg.331	TTC0333	D-beta-hydroxybutyrate dehydrogenase (EC 1.1.1.30)	0.847	0.984	bi	NC_006461	687	251	fig|300852.9.peg.687	TTHA0693		D-beta-hydroxybutyrate dehydrogenase (EC 1.1.1.30)	0.847	0.984	bi	CP002777	695	251	fig|762633.3.peg.695	Ththe16_0694		D-beta-hydroxybutyrate dehydrogenase (EC 1.1.1.30)	0.855	0.984	bi	CP003252	1344	251	fig|798128.4.peg.1344	TtJL18_1377		D-beta-hydroxybutyrate dehydrogenase (EC 1.1.1.30)	0.855	0.984	uni
ATNI01000043	622	242	fig|570924.3.peg.622	TNMX_03335		Branched-chain amino acid transport ATP-binding protein LivF (TC 3.A.1.4.1)	35112	35840	-	uni	NC_005835	963	237	fig|262724.6.peg.963	TTC0970	Branched-chain amino acid transport ATP-binding protein LivF (TC 3.A.1.4.1)	0.525	0.987	uni	NC_006461	1312	237	fig|300852.9.peg.1312	TTHA1335		Branched-chain amino acid transport ATP-binding protein LivF (TC 3.A.1.4.1)	0.525	0.987	uni	CP002777	1335	237	fig|762633.3.peg.1335	Ththe16_1346		Branched-chain amino acid transport ATP-binding protein LivF (TC 3.A.1.4.1)	0.525	0.987	uni	CP003252	692	237	fig|798128.4.peg.692	TtJL18_0714		Branched-chain amino acid transport ATP-binding protein LivF (TC 3.A.1.4.1)	0.525	0.987	uni
ATNI01000043	623	251	fig|570924.3.peg.623	TNMX_03340		Branched-chain amino acid transport ATP-binding protein LivG (TC 3.A.1.4.1)	35837	36592	-	uni	NC_005835	333	241	fig|262724.6.peg.333	TTC0335	branched-chain amino acid transport ATP-binding protein livG	0.422	0.983	uni	NC_006461	585	247	fig|300852.9.peg.585	TTHA0587		Branched-chain amino acid transport ATP-binding protein LivG (TC 3.A.1.4.1)	0.437	0.988	uni	CP002777	1334	259	fig|762633.3.peg.1334	Ththe16_1345		Branched-chain amino acid transport ATP-binding protein LivG (TC 3.A.1.4.1)	0.444	0.954	uni	CP003253	2129	254	fig|798128.4.peg.2129	TtJL18_2193		Branched-chain amino acid transport ATP-binding protein LivG (TC 3.A.1.4.1)	0.418	0.972	uni
ATNI01000043	624	309	fig|570924.3.peg.624	TNMX_03345		Branched-chain amino acid transport system permease protein LivM (TC 3.A.1.4.1)	36589	37518	-	uni	NC_005835	217	355	fig|262724.6.peg.217	TTC0216	Branched-chain amino acid transport system permease protein LivM (TC 3.A.1.4.1)	0.349	0.682	uni	NC_006461	583	355	fig|300852.9.peg.583	TTHA0585		Branched-chain amino acid transport system permease protein LivM (TC 3.A.1.4.1)	0.345	0.682	uni	CP002777	586	355	fig|762633.3.peg.586	Ththe16_0587		Branched-chain amino acid transport system permease protein LivM (TC 3.A.1.4.1)	0.349	0.682	uni	CP003253	2127	354	fig|798128.4.peg.2127	TtJL18_2191		Branched-chain amino acid transport system permease protein LivM (TC 3.A.1.4.1)	0.346	0.754	bi
ATNI01000043	625	290	fig|570924.3.peg.625	TNMX_03350		High-affinity branched-chain amino acid transport system permease protein LivH (TC 3.A.1.4.1)	37515	38387	-	uni	NC_005835	335	285	fig|262724.6.peg.335	TTC0337	High-affinity branched-chain amino acid transport system permease protein LivH (TC 3.A.1.4.1)	0.382	0.835	uni	NC_006461	1309	322	fig|300852.9.peg.1309	TTHA1331		High-affinity branched-chain amino acid transport system permease protein LivH (TC 3.A.1.4.1)	0.294	0.941	uni	CP002777	699	285	fig|762633.3.peg.699	Ththe16_0698		High-affinity branched-chain amino acid transport system permease protein LivH (TC 3.A.1.4.1)	0.386	0.835	uni	CP003252	1340	285	fig|798128.4.peg.1340	TtJL18_1373		High-affinity branched-chain amino acid transport system permease protein LivH (TC 3.A.1.4.1)	0.386	0.835	uni
ATNI01000044	626	196	fig|570924.3.peg.626	TNMX_03355		Hypothetical protein ywlG	67	657	+	bi	NC_005835	215	196	fig|262724.6.peg.215	TTC0214	Hypothetical protein ywlG	0.837	0.995	bi	NC_006461	581	196	fig|300852.9.peg.581	TTHA0583		Hypothetical protein ywlG	0.837	0.995	bi	CP002777	584	196	fig|762633.3.peg.584	Ththe16_0584		Hypothetical protein ywlG	0.847	0.995	bi	CP003252	1450	196	fig|798128.4.peg.1450	TtJL18_1493		Hypothetical protein ywlG	0.847	0.995	bi
ATNI01000044	627	352	fig|570924.3.peg.627	TNMX_03360		Serine--glyoxylate aminotransferase (EC 2.6.1.45)	620	1678	-	bi	NC_005835	214	352	fig|262724.6.peg.214	TTC0213	Serine--glyoxylate aminotransferase (EC 2.6.1.45)	0.835	0.997	bi	NC_006461	580	352	fig|300852.9.peg.580	TTHA0582		Serine--glyoxylate aminotransferase (EC 2.6.1.45)	0.835	0.997	bi	CP002777	583	352	fig|762633.3.peg.583	Ththe16_0583		Serine--glyoxylate aminotransferase (EC 2.6.1.45)	0.838	0.997	bi	CP003252	1451	352	fig|798128.4.peg.1451	TtJL18_1494		Serine--glyoxylate aminotransferase (EC 2.6.1.45)	0.835	0.997	bi
ATNI01000044	628	251	fig|570924.3.peg.628	TNMX_03365		NADH ubiquinone oxidoreductase, 20 kDa subunit	1688	2443	-	uni	NC_005835	1915	181	fig|262724.6.peg.1915	TTC1919	NADH-ubiquinone oxidoreductase chain B (EC 1.6.5.3)	0.474	0.619	uni	NC_006461	83	181	fig|300852.9.peg.83	TTHA0085		NADH-ubiquinone oxidoreductase chain B (EC 1.6.5.3)	0.474	0.619	uni	CP002777	304	181	fig|762633.3.peg.304	Ththe16_0300		NADH-ubiquinone oxidoreductase chain B (EC 1.6.5.3)	0.474	0.619	uni	CP003252	1730	181	fig|798128.4.peg.1730	TtJL18_1787		NADH-ubiquinone oxidoreductase chain B (EC 1.6.5.3)	0.474	0.619	uni
ATNI01000044	629	443	fig|570924.3.peg.629	TNMX_03370		Ni,Fe-hydrogenase III large subunit	2485	3816	-	uni	NC_005835	1913	409	fig|262724.6.peg.1913	TTC1917	NADH-ubiquinone oxidoreductase chain D (EC 1.6.5.3)	0.267	0.907	uni	NC_006461	85	409	fig|300852.9.peg.85	TTHA0087		NADH-ubiquinone oxidoreductase chain D (EC 1.6.5.3)	0.269	0.907	uni	CP002777	302	409	fig|762633.3.peg.302	Ththe16_0298		NADH-ubiquinone oxidoreductase chain D (EC 1.6.5.3)	0.265	0.907	uni	CP003252	1732	409	fig|798128.4.peg.1732	TtJL18_1789		NADH-ubiquinone oxidoreductase chain D (EC 1.6.5.3)	0.267	0.907	uni
ATNI01000044	630	448	fig|570924.3.peg.630	TNMX_03375		Hydrogenase-4 component F	3804	5150	-	uni	NC_005835	1905	606	fig|262724.6.peg.1905	TTC1909	NADH-ubiquinone oxidoreductase chain L (EC 1.6.5.3)	0.299	0.48	uni	NC_006461	93	606	fig|300852.9.peg.93	TTHA0095		NADH-ubiquinone oxidoreductase chain L (EC 1.6.5.3)	0.295	0.48	uni	CP002777	294	606	fig|762633.3.peg.294	Ththe16_0290		NADH-ubiquinone oxidoreductase chain L (EC 1.6.5.3)	0.299	0.49	uni	CP003252	1740	606	fig|798128.4.peg.1740	TtJL18_1797		NADH-ubiquinone oxidoreductase chain L (EC 1.6.5.3)	0.3	0.488	uni
ATNI01000044	631	210	fig|570924.3.peg.631	TNMX_03380		hypothetical protein	5153	5785	-
ATNI01000044	632	284	fig|570924.3.peg.632	TNMX_03385		Formate hydrogenlyase subunit 4	5773	6627	-
ATNI01000044	633	551	fig|570924.3.peg.633	TNMX_03390		Hydrogenase-4 component B / Formate hydrogenlyase subunit 3	6624	8279	-	uni	NC_005835	1905	606	fig|262724.6.peg.1905	TTC1909	NADH-ubiquinone oxidoreductase chain L (EC 1.6.5.3)	0.336	0.427	uni	NC_006461	93	606	fig|300852.9.peg.93	TTHA0095		NADH-ubiquinone oxidoreductase chain L (EC 1.6.5.3)	0.335	0.429	uni	CP002777	294	606	fig|762633.3.peg.294	Ththe16_0290		NADH-ubiquinone oxidoreductase chain L (EC 1.6.5.3)	0.298	0.64	uni	CP003252	1740	606	fig|798128.4.peg.1740	TtJL18_1797		NADH-ubiquinone oxidoreductase chain L (EC 1.6.5.3)	0.336	0.427	uni
ATNI01000044	634	109	fig|570924.3.peg.634	TNMX_03395		Transcriptional regulator, ArsR family	8276	8605	-	uni	NC_005835	351	123	fig|262724.6.peg.351	TTC0353	Cadmium efflux system accessory protein	0.461	0.61	uni	NC_006461	699	123	fig|300852.9.peg.699	TTHA0705		Cadmium efflux system accessory protein	0.461	0.61	uni	CP002777	715	123	fig|762633.3.peg.715	Ththe16_0714		Cadmium efflux system accessory protein	0.442	0.618	uni	CP003252	1324	123	fig|798128.4.peg.1324	TtJL18_1356		Cadmium efflux system accessory protein	0.455	0.618	uni
ATNI01000044	635	282	fig|570924.3.peg.635	TNMX_03400		hypothetical protein	8727	9575	+	bi	NC_005835	213	280	fig|262724.6.peg.213	TTC0212	hypothetical protein	0.71	0.957	bi	NC_006461	579	182	fig|300852.9.peg.579	TTHA0580		hypothetical protein	0.728	0.945	bi	CP002777	582	280	fig|762633.3.peg.582	Ththe16_0582		hypothetical protein	0.71	0.957	bi	CP003252	1452	280	fig|798128.4.peg.1452	TtJL18_1495		hypothetical protein	0.71	0.957	bi
ATNI01000044	636	126	fig|570924.3.peg.636	TNMX_03405		Large-conductance mechanosensitive channel	9529	9909	-	bi	NC_005835	263	111	fig|262724.6.peg.263	TTC0261	Large-conductance mechanosensitive channel	0.673	0.991	bi	NC_006461	625	111	fig|300852.9.peg.625	TTHA0627		Large-conductance mechanosensitive channel	0.673	0.991	bi	CP002777	634	111	fig|762633.3.peg.634	Ththe16_0632		Large-conductance mechanosensitive channel	0.664	0.991											bi
ATNI01000044	637	376	fig|570924.3.peg.637	TNMX_03410		sugar-binding transport ATP-binding protein	10188	11318	+	bi	NC_005835	212	376	fig|262724.6.peg.212	TTC0211	Maltose/maltodextrin transport ATP-binding protein MalK (EC 3.6.3.19); Multiple sugar ABC transporter, ATP-binding protein	0.928	0.997	bi	NC_006461	578	376	fig|300852.9.peg.578	TTHA0579		Glycerol-3-phosphate ABC transporter, ATP-binding protein UgpC (TC 3.A.1.1.3)	0.928	0.997	bi	CP002777	581	376	fig|762633.3.peg.581	Ththe16_0581		Glycerol-3-phosphate ABC transporter, ATP-binding protein UgpC (TC 3.A.1.1.3)	0.923	0.997	bi	CP003252	1453	376	fig|798128.4.peg.1453	TtJL18_1496		Glycerol-3-phosphate ABC transporter, ATP-binding protein UgpC (TC 3.A.1.1.3)	0.926	0.997	bi
ATNI01000044	638	212	fig|570924.3.peg.638	TNMX_03415		Uridine kinase (EC 2.7.1.48) [C1]	11369	12007	+	bi	NC_005835	211	211	fig|262724.6.peg.211	TTC0210	Uridine kinase (EC 2.7.1.48) [C1]	0.797	0.976	bi	NC_006461	577	211	fig|300852.9.peg.577	TTHA0578		Uridine kinase (EC 2.7.1.48) [C1]	0.797	0.976	bi	CP002777	580	211	fig|762633.3.peg.580	Ththe16_0580		Uridine kinase (EC 2.7.1.48) [C1]	0.797	0.976	bi	CP003252	1454	211	fig|798128.4.peg.1454	TtJL18_1497		Uridine kinase (EC 2.7.1.48) [C1]	0.797	0.976	bi
ATNI01000044	639	566	fig|570924.3.peg.639	TNMX_03420		hypothetical protein	12004	13704	+	bi	NC_005835	210	566	fig|262724.6.peg.210	TTC0209	hypothetical protein	0.766	0.958	bi	NC_006461	576	566	fig|300852.9.peg.576	TTHA0577		hypothetical protein	0.766	0.958	bi	CP002777	579	566	fig|762633.3.peg.579	Ththe16_0579		hypothetical protein	0.767	0.963	bi	CP003252	1455	566	fig|798128.4.peg.1455	TtJL18_1498		hypothetical protein	0.769	0.963	bi
ATNI01000044	640	334	fig|570924.3.peg.640	TNMX_03425		pyruvyl-transferase	13689	14693	+	bi	NC_005835	209	329	fig|262724.6.peg.209	TTC0208	pyruvyl-transferase	0.827	0.997	bi	NC_006461	575	329	fig|300852.9.peg.575	TTHA0576		Pyruvyl-transferase	0.83	0.997	bi	CP002777	578	329	fig|762633.3.peg.578	Ththe16_0578		Pyruvyl-transferase	0.824	0.997	bi	CP003252	1456	329	fig|798128.4.peg.1456	TtJL18_1499		Pyruvyl-transferase	0.827	0.997	bi
ATNI01000044	641	369	fig|570924.3.peg.641	TNMX_03430		hypothetical protein	14656	15765	-	bi	NC_005835	208	334	fig|262724.6.peg.208	TTC0207	hypothetical protein	0.736	0.991	bi	NC_006461	574	350	fig|300852.9.peg.574	TTHA0575		hypothetical protein	0.74	0.991	bi	CP002777	577	350	fig|762633.3.peg.577	Ththe16_0577		hypothetical protein	0.724	0.991	bi	CP003252	1457	350	fig|798128.4.peg.1457	TtJL18_1500		hypothetical protein	0.726	0.991	bi
ATNI01000044	642	247	fig|570924.3.peg.642	TNMX_03435		hypothetical protein TTC0206	15767	16510	-	bi	NC_005835	207	247	fig|262724.6.peg.207	TTC0206	hypothetical protein TTC0206	0.818	0.996	bi	NC_006461	573	247	fig|300852.9.peg.573	TTHA0574		hypothetical protein TTC0206	0.818	0.996	bi	CP002777	576	247	fig|762633.3.peg.576	Ththe16_0576		hypothetical protein TTC0206	0.818	0.996	bi	CP003252	1458	247	fig|798128.4.peg.1458	TtJL18_1501		hypothetical protein TTC0206	0.818	0.996	bi
ATNI01000044	643	471	fig|570924.3.peg.643	TNMX_03440		Aspartyl-tRNA(Asn) amidotransferase subunit A (EC 6.3.5.6) @ Glutamyl-tRNA(Gln) amidotransferase subunit A (EC 6.3.5.7)	16510	17925	-	bi	NC_005835	206	471	fig|262724.6.peg.206	TTC0205	Aspartyl-tRNA(Asn) amidotransferase subunit A (EC 6.3.5.6) @ Glutamyl-tRNA(Gln) amidotransferase subunit A (EC 6.3.5.7)	0.841	0.998	bi	NC_006461	572	471	fig|300852.9.peg.572	TTHA0573	gatA	Aspartyl-tRNA(Asn) amidotransferase subunit A (EC 6.3.5.6) @ Glutamyl-tRNA(Gln) amidotransferase subunit A (EC 6.3.5.7)	0.839	0.998	bi	CP002777	575	471	fig|762633.3.peg.575	Ththe16_0575		Aspartyl-tRNA(Asn) amidotransferase subunit A (EC 6.3.5.6) @ Glutamyl-tRNA(Gln) amidotransferase subunit A (EC 6.3.5.7)	0.837	0.998	bi	CP003252	1459	471	fig|798128.4.peg.1459	TtJL18_1502		Aspartyl-tRNA(Asn) amidotransferase subunit A (EC 6.3.5.6) @ Glutamyl-tRNA(Gln) amidotransferase subunit A (EC 6.3.5.7)	0.843	0.998	bi
ATNI01000044	644	302	fig|570924.3.peg.644	TNMX_03445		tRNA dimethylallyltransferase (EC 2.5.1.75)	17933	18841	-	bi	NC_005835	205	302	fig|262724.6.peg.205	TTC0204	tRNA dimethylallyltransferase (EC 2.5.1.75)	0.831	0.997	bi	NC_006461	571	302	fig|300852.9.peg.571	TTHA0572		tRNA dimethylallyltransferase (EC 2.5.1.75)	0.831	0.997	bi	CP002777	574	302	fig|762633.3.peg.574	Ththe16_0574		tRNA dimethylallyltransferase (EC 2.5.1.75)	0.825	0.997	bi	CP003252	1460	302	fig|798128.4.peg.1460	TtJL18_1503		tRNA dimethylallyltransferase (EC 2.5.1.75)	0.828	0.997	bi
ATNI01000044	645	135	fig|570924.3.peg.645	TNMX_03450		probable small heat shock protein	18860	19267	+	bi	NC_005835	204	136	fig|262724.6.peg.204	TTC0203	probable small heat shock protein	0.859	0.985	bi	NC_006461	570	136	fig|300852.9.peg.570	TTHA0571		probable small heat shock protein	0.859	0.985	bi	CP002777	573	136	fig|762633.3.peg.573	Ththe16_0573		probable small heat shock protein	0.852	0.985	bi	CP003252	1461	136	fig|798128.4.peg.1461	TtJL18_1504		probable small heat shock protein	0.852	0.985	bi
ATNI01000044	646	245	fig|570924.3.peg.646	TNMX_03455		Thymidine kinase (EC 2.7.1.21)	19261	19998	-
ATNI01000044	647	71	fig|570924.3.peg.647	TNMX_03465		LSU ribosomal protein L31p @ LSU ribosomal protein L31p, zinc-dependent	20189	20404	-	bi	NC_005835	705	97	fig|262724.6.peg.705	TTC0708	LSU ribosomal protein L31p @ LSU ribosomal protein L31p, zinc-dependent	0.93	0.722	bi	NC_006461	1053	71	fig|300852.9.peg.1053	TTHA1073	rpmE	LSU ribosomal protein L31p @ LSU ribosomal protein L31p, zinc-dependent	0.944	0.986	bi	CP002777	1075	71	fig|762633.3.peg.1075	Ththe16_1084		LSU ribosomal protein L31p @ LSU ribosomal protein L31p, zinc-dependent	0.944	0.986	bi	CP003252	961	71	fig|798128.4.peg.961	TtJL18_0987		LSU ribosomal protein L31p @ LSU ribosomal protein L31p, zinc-dependent	0.944	0.986	bi
ATNI01000044	648	60	fig|570924.3.peg.648	TNMX_03470		hypothetical protein	20485	20667	-
ATNI01000044	649	79	fig|570924.3.peg.649	TNMX_03480		hypothetical protein	21196	21435	-
ATNI01000044	650	60	fig|570924.3.peg.650	TNMX_03485		hypothetical protein	21434	21616	+
ATNI01000045	651	322	fig|570924.3.peg.651	TNMX_03495		hypothetical protein	242	1210	+	uni	NC_005835	1601	249	fig|262724.6.peg.1601	TTC1605	Chromosome (plasmid) partitioning protein ParA / Sporulation initiation inhibitor protein Soj	0.385	0.719	bi	NC_006462	2069	322	fig|300852.9.peg.2069	TTHB125		hypothetical protein	0.988	0.997	bi	CP002778	2244	322	fig|762633.3.peg.2244	Ththe16_2242		hypothetical protein	0.991	0.997	bi	CP003253	2225	322	fig|798128.4.peg.2225	TtJL18_2288		hypothetical protein	0.997	0.997	uni
ATNI01000045	652	297	fig|570924.3.peg.652	TNMX_03500		Chromosome (plasmid) partitioning protein ParB / Stage 0 sporulation protein J	1207	2100	+	uni	NC_005835	1600	269	fig|262724.6.peg.1600	TTC1604	Chromosome (plasmid) partitioning protein ParB / Stage 0 sporulation protein J	0.572	0.517	bi	NC_006462	2068	295	fig|300852.9.peg.2068	TTHB124		Chromosome (plasmid) partitioning protein ParB / Stage 0 sporulation protein J	0.973	0.99	bi	CP002778	2245	295	fig|762633.3.peg.2245	Ththe16_2243		Chromosome (plasmid) partitioning protein ParB / Stage 0 sporulation protein J	0.915	0.99	bi	CP003253	2224	295	fig|798128.4.peg.2224	TtJL18_2287		Chromosome (plasmid) partitioning protein ParB / Stage 0 sporulation protein J	0.986	0.99	uni
ATNI01000046	653	98	fig|570924.3.peg.653			hypothetical protein	17	313	+
ATNI01000046	654	138	fig|570924.3.peg.654	TNMX_03515		hypothetical protein	363	779	-
ATNI01000046	655	249	fig|570924.3.peg.655	TNMX_03520		hypothetical protein	827	1576	-
ATNI01000046	656	56	fig|570924.3.peg.656			hypothetical protein	1665	1835	-
ATNI01000046	657	74	fig|570924.3.peg.657	TNMX_03525		hypothetical protein	1843	2067	-
ATNI01000046	658	80	fig|570924.3.peg.658	TNMX_03530		hypothetical protein	2228	2470	+
ATNI01000046	659	132	fig|570924.3.peg.659	TNMX_03535		hypothetical protein	2526	2924	+
ATNI01000046	660	52	fig|570924.3.peg.660	TNMX_03540		hypothetical protein	2917	3075	+
ATNI01000046	661	61	fig|570924.3.peg.661	TNMX_03545		hypothetical protein	3065	3250	+
ATNI01000046	662	62	fig|570924.3.peg.662	TNMX_03550		hypothetical protein	3405	3593	+	uni	NC_005835	652	71	fig|262724.6.peg.652	TTC0654	hypothetical protein	0.758	0.451											uni	CP002777	1021	46	fig|762633.3.peg.1021	Ththe16_1031		hypothetical protein	0.625	0.674	uni	CP003252	1764	54	fig|798128.4.peg.1764	TtJL18_1823		hypothetical protein	0.727	0.593	uni
ATNI01000046	663	41	fig|570924.3.peg.663	TNMX_03555		hypothetical protein	3623	3748	+																				uni	CP002778	1980	53	fig|762633.3.peg.1980	Ththe16_1993		hypothetical protein	0.585	0.755
ATNI01000046	664	301	fig|570924.3.peg.664	TNMX_03560		hypothetical protein	3745	4650	+
ATNI01000046	665	356	fig|570924.3.peg.665	TNMX_03565		hypothetical protein	4647	5717	+	bi	NC_005835	654	293	fig|262724.6.peg.654	TTC0656	hypothetical protein	0.67	0.911											bi	CP002777	1023	294	fig|762633.3.peg.1023	Ththe16_1033		hypothetical protein	0.679	0.905											bi
ATNI01000046	666	397	fig|570924.3.peg.666	TNMX_03570		hypothetical protein	5708	6901	+
ATNI01000046	667	112	fig|570924.3.peg.667	TNMX_03575		hypothetical protein	6898	7236	+	bi	NC_005835	656	111	fig|262724.6.peg.656	TTC0658	hypothetical protein	0.545	0.973	bi	NC_006461	1002	111	fig|300852.9.peg.1002	TTHA1023		hypothetical protein	0.573	0.973	bi	CP002777	1025	111	fig|762633.3.peg.1025	Ththe16_1035		hypothetical protein	0.591	0.973											bi
ATNI01000046	668	105	fig|570924.3.peg.668	TNMX_03585		hypothetical protein	7536	7853	+
ATNI01000046	669	100	fig|570924.3.peg.669	TNMX_03590		hypothetical protein	7850	8152	+
ATNI01000046	670	161	fig|570924.3.peg.670	TNMX_03595		hypothetical protein	8154	8639	+
ATNI01000046	671	230	fig|570924.3.peg.671	TNMX_03600		hypothetical protein	8629	9321	+	uni	NC_005835	41	308	fig|262724.6.peg.41	TTC0041	type II restriction modification system, methylation subunit	0.426	0.218	uni	NC_006461	409	297	fig|300852.9.peg.409	TTHA0409		type II restriction modification system, methylation subunit	0.426	0.226	uni	CP002777	410	297	fig|762633.3.peg.410	Ththe16_0408		type II restriction modification system, methylation subunit	0.426	0.226	uni	CP003252	1622	297	fig|798128.4.peg.1622	TtJL18_1672		type II restriction modification system, methylation subunit	0.426	0.226	uni
ATNI01000046	672	345	fig|570924.3.peg.672	TNMX_03605		hypothetical protein	9282	10319	-
ATNI01000046	673	74	fig|570924.3.peg.673	TNMX_03610		hypothetical protein	10568	10792	+																														bi	CP003252	1771	52	fig|798128.4.peg.1771	TtJL18_1829		hypothetical protein	0.535	0.808
ATNI01000046	674	376	fig|570924.3.peg.674	TNMX_03615		Integrase	10858	11988	+	uni	NC_005835	662	391	fig|262724.6.peg.662	TTC0665	Transposase	0.479	0.931	uni	NC_006461	1007	391	fig|300852.9.peg.1007	TTHA1027		Integrase	0.475	0.931	uni	CP002777	1030	391	fig|762633.3.peg.1030	Ththe16_1039		Transposase	0.479	0.931	uni	CP003252	1773	391	fig|798128.4.peg.1773	TtJL18_1830		Integrase	0.479	0.931	uni
ATNI01000046	675	370	fig|570924.3.peg.675	TNMX_03625		putative oxidoreductase-like protein	12301	13413	-	bi	NC_005835	1167	249	fig|262724.6.peg.1167	TTC1173	putative oxidoreductase-like protein	0.811	0.932	bi	NC_006461	1510	249	fig|300852.9.peg.1510	TTHA1536		putative oxidoreductase-like protein	0.811	0.932	bi	CP002777	1545	253	fig|762633.3.peg.1545			putative oxidoreductase-like protein	0.819	0.976	bi	CP003252	490	366	fig|798128.4.peg.490	TtJL18_0506		putative oxidoreductase-like protein	0.814	0.997	bi
ATNI01000046	676	425	fig|570924.3.peg.676	TNMX_03630		Isocitrate dehydrogenase [NADP] (EC 1.1.1.42)	13475	14752	+	uni	NC_005835	1166	496	fig|262724.6.peg.1166	TTC1172	Isocitrate dehydrogenase [NADP] (EC 1.1.1.42) @ Homoisocitrate dehydrogenase (EC 1.1.1.87)	0.33	0.7	uni	NC_006461	1509	496	fig|300852.9.peg.1509	TTHA1535		Isocitrate dehydrogenase [NADP] (EC 1.1.1.42) @ Homoisocitrate dehydrogenase (EC 1.1.1.87)	0.33	0.7	bi	CP002777	1544	425	fig|762633.3.peg.1544	Ththe16_1556		Isocitrate dehydrogenase [NADP] (EC 1.1.1.42)	0.932	0.998	bi	CP003252	491	425	fig|798128.4.peg.491	TtJL18_0507		Isocitrate dehydrogenase [NADP] (EC 1.1.1.42)	0.932	0.998	bi
ATNI01000047	677	253	fig|570924.3.peg.677	TNMX_03635		Enoyl-CoA hydratase (EC 4.2.1.17)	206	967	-	bi	NC_005835	183	253	fig|262724.6.peg.183	TTC0182	Enoyl-CoA hydratase (EC 4.2.1.17)	0.87	0.996	bi	NC_006461	549	253	fig|300852.9.peg.549	TTHA0550		Enoyl-CoA hydratase (EC 4.2.1.17)	0.87	0.996	bi	CP002777	550	253	fig|762633.3.peg.550	Ththe16_0550		Enoyl-CoA hydratase (EC 4.2.1.17)	0.87	0.996	bi	CP003252	1482	253	fig|798128.4.peg.1482	TtJL18_1525		Enoyl-CoA hydratase (EC 4.2.1.17)	0.87	0.996	bi
ATNI01000047	678	155	fig|570924.3.peg.678	TNMX_03640		Translation initiation factor 3	1107	1574	+	bi	NC_005835	184	144	fig|262724.6.peg.184	TTC0183	Translation initiation factor 3	0.903	0.993	bi	NC_006461	550	144	fig|300852.9.peg.550	TTHA0551	infC	Translation initiation factor 3	0.903	0.993	bi	CP002777	551	144	fig|762633.3.peg.551	Ththe16_0551		Translation initiation factor 3	0.91	0.993	bi	CP003252	1481	144	fig|798128.4.peg.1481	TtJL18_1524		Translation initiation factor 3	0.903	0.993	bi
ATNI01000047	679	38	fig|570924.3.peg.679	TNMX_03645		hypothetical protein	1606	1722	-
ATNI01000047	680	62	fig|570924.3.peg.680	TNMX_03650		LSU ribosomal protein L35p	1709	1897	+	bi	NC_005835	185	65	fig|262724.6.peg.185	TTC0184	LSU ribosomal protein L35p	0.871	0.938	bi	NC_006461	551	65	fig|300852.9.peg.551	TTHA0552	rpmI	LSU ribosomal protein L35p	0.871	0.938	bi	CP002777	552	62	fig|762633.3.peg.552	Ththe16_0552		LSU ribosomal protein L35p	0.871	0.984	bi	CP003252	1480	62	fig|798128.4.peg.1480	TtJL18_1523		LSU ribosomal protein L35p	0.871	0.984	bi
ATNI01000047	681	118	fig|570924.3.peg.681	TNMX_03655		LSU ribosomal protein L20p	1909	2265	+	bi	NC_005835	186	118	fig|262724.6.peg.186	TTC0185	LSU ribosomal protein L20p	0.907	0.992	bi	NC_006461	552	118	fig|300852.9.peg.552	TTHA0553	rplT	LSU ribosomal protein L20p	0.907	0.992	bi	CP002777	553	118	fig|762633.3.peg.553	Ththe16_0553		LSU ribosomal protein L20p	0.907	0.992	bi	CP003252	1479	118	fig|798128.4.peg.1479	TtJL18_1522		LSU ribosomal protein L20p	0.907	0.992	bi
ATNI01000047	682	154	fig|570924.3.peg.682	TNMX_03660		Small multidrug export protein	2334	2798	+	bi	NC_005835	187	156	fig|262724.6.peg.187	TTC0186	small multidrug export protein (qacE) homolog	0.812	0.981	bi	NC_006461	553	156	fig|300852.9.peg.553	TTHA0554		Small multidrug export protein	0.818	0.981	bi	CP002777	554	156	fig|762633.3.peg.554	Ththe16_0554		small multidrug export protein (qacE) homolog	0.818	0.981	bi	CP003252	1478	156	fig|798128.4.peg.1478	TtJL18_1521		small multidrug export protein (qacE) homolog	0.825	0.981	bi
ATNI01000047	683	552	fig|570924.3.peg.683	TNMX_03665		Acetylornithine aminotransferase (EC 2.6.1.11)	2798	4456	+	bi	NC_005835	188	553	fig|262724.6.peg.188	TTC0187	Putative membrane-spanning protein	0.884	0.993	bi	NC_006461	554	553	fig|300852.9.peg.554	TTHA0555		hypothetical protein TTHA0555	0.88	0.993	bi	CP002777	555	553	fig|762633.3.peg.555	Ththe16_0555		Acetylornithine aminotransferase (EC 2.6.1.11)	0.882	0.993	bi	CP003252	1477	553	fig|798128.4.peg.1477	TtJL18_1520		Acetylornithine aminotransferase (EC 2.6.1.11)	0.882	0.993	bi
ATNI01000047	684	225	fig|570924.3.peg.684	TNMX_03670		Futalosine hydrolase (EC 3.2.2.26)	4456	5133	+	bi	NC_005835	189	225	fig|262724.6.peg.189	TTC0188	Futalosine hydrolase (EC 3.2.2.26)	0.71	0.911	bi	NC_006461	555	225	fig|300852.9.peg.555	TTHA0556		Futalosine hydrolase (EC 3.2.2.26)	0.71	0.911	bi	CP002777	556	225	fig|762633.3.peg.556	Ththe16_0556		Futalosine hydrolase (EC 3.2.2.26)	0.725	0.911	bi	CP003252	1476	225	fig|798128.4.peg.1476	TtJL18_1519		Futalosine hydrolase (EC 3.2.2.26)	0.71	0.911	bi
ATNI01000047	685	204	fig|570924.3.peg.685	TNMX_03675		Manganese superoxide dismutase (EC 1.15.1.1)	5291	5905	-	bi	NC_005835	190	204	fig|262724.6.peg.190	TTC0189	Manganese superoxide dismutase (EC 1.15.1.1)	0.936	0.995	bi	NC_006461	556	204	fig|300852.9.peg.556	TTHA0557		Manganese superoxide dismutase (EC 1.15.1.1)	0.936	0.995	bi	CP002777	557	204	fig|762633.3.peg.557	Ththe16_0557		Manganese superoxide dismutase (EC 1.15.1.1)	0.936	0.995	bi	CP003252	1475	204	fig|798128.4.peg.1475	TtJL18_1518		Manganese superoxide dismutase (EC 1.15.1.1)	0.941	0.995	bi
ATNI01000047	686	465	fig|570924.3.peg.686	TNMX_03680		Fumarate hydratase class II (EC 4.2.1.2)	5970	7367	-	bi	NC_005835	191	466	fig|262724.6.peg.191	TTC0190	Fumarate hydratase class II (EC 4.2.1.2)	0.903	0.996	bi	NC_006461	557	466	fig|300852.9.peg.557	TTHA0558	fumC	Fumarate hydratase class II (EC 4.2.1.2)	0.903	0.996	bi	CP002777	558	465	fig|762633.3.peg.558	Ththe16_0558		Fumarate hydratase class II (EC 4.2.1.2)	0.903	0.998	bi	CP003252	1474	466	fig|798128.4.peg.1474	TtJL18_1517		Fumarate hydratase class II (EC 4.2.1.2)	0.903	0.996	bi
ATNI01000047	687	247	fig|570924.3.peg.687	TNMX_03685		UPF0053 inner membrane protein YgdQ	7388	8131	-	uni	NC_005835	142	230	fig|262724.6.peg.142	TTC0142	TerC-like integral membrane protein	0.263	0.765	uni	NC_006461	516	230	fig|300852.9.peg.516	TTHA0518		TerC-like integral membrane protein	0.263	0.765	uni	CP002777	518	230	fig|762633.3.peg.518	Ththe16_0517		TerC-like integral membrane protein	0.268	0.765	uni	CP003252	1515	230	fig|798128.4.peg.1515	TtJL18_1558		TerC-like integral membrane protein	0.263	0.765	uni
ATNI01000047	688	321	fig|570924.3.peg.688	TNMX_03690		Thioredoxin reductase (EC 1.8.1.9)	8168	9133	+	bi	NC_005835	848	326	fig|262724.6.peg.848	TTC0853	Thioredoxin reductase (EC 1.8.1.9)	0.844	0.939	bi	NC_006461	1195	326	fig|300852.9.peg.1195	TTHA1215		Thioredoxin reductase (EC 1.8.1.9)	0.844	0.939	bi	CP002777	1219	326	fig|762633.3.peg.1219	Ththe16_1228		Thioredoxin reductase (EC 1.8.1.9)	0.844	0.939	bi	CP003252	812	326	fig|798128.4.peg.812	TtJL18_0837		Thioredoxin reductase (EC 1.8.1.9)	0.834	0.939	bi
ATNI01000047	689	562	fig|570924.3.peg.689	TNMX_03695		Acetolactate synthase large subunit (EC 2.2.1.6)	9300	10988	+	bi	NC_005835	847	562	fig|262724.6.peg.847	TTC0852	Acetolactate synthase large subunit (EC 2.2.1.6)	0.934	0.998	bi	NC_006461	1194	562	fig|300852.9.peg.1194	TTHA1213		Acetolactate synthase large subunit (EC 2.2.1.6)	0.932	0.998	bi	CP002777	1218	562	fig|762633.3.peg.1218	Ththe16_1227		Acetolactate synthase large subunit (EC 2.2.1.6)	0.934	0.998	bi	CP003252	813	562	fig|798128.4.peg.813	TtJL18_0838		Acetolactate synthase large subunit (EC 2.2.1.6)	0.929	0.998	bi
ATNI01000047	690	170	fig|570924.3.peg.690	TNMX_03700		Acetolactate synthase small subunit (EC 2.2.1.6)	10985	11497	+	bi	NC_005835	846	170	fig|262724.6.peg.846	TTC0851	Acetolactate synthase small subunit (EC 2.2.1.6)	0.924	0.994	bi	NC_006461	1193	170	fig|300852.9.peg.1193	TTHA1212	ilvH	Acetolactate synthase small subunit (EC 2.2.1.6)	0.924	0.994	bi	CP002777	1217	167	fig|762633.3.peg.1217	Ththe16_1226		Acetolactate synthase small subunit (EC 2.2.1.6)	0.916	0.994	bi	CP003252	814	170	fig|798128.4.peg.814	TtJL18_0839		Acetolactate synthase small subunit (EC 2.2.1.6)	0.924	0.994	bi
ATNI01000047	691	337	fig|570924.3.peg.691	TNMX_03705		Ketol-acid reductoisomerase (EC 1.1.1.86)	11494	12507	+	bi	NC_005835	845	337	fig|262724.6.peg.845	TTC0850	Ketol-acid reductoisomerase (EC 1.1.1.86)	0.914	0.997	bi	NC_006461	1192	337	fig|300852.9.peg.1192	TTHA1211		Ketol-acid reductoisomerase (EC 1.1.1.86)	0.914	0.997	bi	CP002777	1216	337	fig|762633.3.peg.1216	Ththe16_1225		Ketol-acid reductoisomerase (EC 1.1.1.86)	0.911	0.997	bi	CP003252	815	337	fig|798128.4.peg.815	TtJL18_0840		Ketol-acid reductoisomerase (EC 1.1.1.86)	0.908	0.997	bi
ATNI01000047	692	518	fig|570924.3.peg.692	TNMX_03710		2-isopropylmalate synthase (EC 2.3.3.13)	12565	14121	+	bi	NC_005835	844	520	fig|262724.6.peg.844	TTC0849	2-isopropylmalate synthase (EC 2.3.3.13)	0.938	0.992	bi	NC_006461	1191	520	fig|300852.9.peg.1191	TTHA1210		2-isopropylmalate synthase (EC 2.3.3.13)	0.934	0.992	bi	CP002777	1215	520	fig|762633.3.peg.1215	Ththe16_1224		2-isopropylmalate synthase (EC 2.3.3.13)	0.936	0.992	bi	CP003252	816	520	fig|798128.4.peg.816	TtJL18_0841		2-isopropylmalate synthase (EC 2.3.3.13)	0.936	0.992	bi
ATNI01000047	693	550	fig|570924.3.peg.693	TNMX_03715		(R)-citramalate synthase (EC 2.3.1.182)	14148	15800	+	bi	NC_005835	842	524	fig|262724.6.peg.842	TTC0847	(R)-citramalate synthase (EC 2.3.1.182)	0.923	0.985	bi	NC_006461	1189	524	fig|300852.9.peg.1189	TTHA1208		(R)-citramalate synthase (EC 2.3.1.182)	0.925	0.985	bi	CP002777	1213	524	fig|762633.3.peg.1213	Ththe16_1222		(R)-citramalate synthase (EC 2.3.1.182)	0.919	0.985	bi	CP003252	818	524	fig|798128.4.peg.818	TtJL18_0843		(R)-citramalate synthase (EC 2.3.1.182)	0.923	0.985	bi
ATNI01000047	694	47	fig|570924.3.peg.694	TNMX_03720		COG1355, Predicted dioxygenase	15772	15915	-	uni	NC_005835	841	116	fig|262724.6.peg.841		hypothetical protein	0.682	0.371	uni	NC_006461	1188	174	fig|300852.9.peg.1188	TTHA1207		hypothetical protein	0.705	0.247	uni	CP002777	1212	174	fig|762633.3.peg.1212	Ththe16_1221		hypothetical protein	0.705	0.247	uni	CP003252	819	174	fig|798128.4.peg.819	TtJL18_0844		hypothetical protein	0.75	0.247	uni
ATNI01000048	695	677	fig|570924.3.peg.695	TNMX_03725		Cadmium-transporting ATPase (EC 3.6.3.3)	1	2034	-	bi	NC_005835	352	678	fig|262724.6.peg.352	TTC0354	Cadmium-transporting ATPase (EC 3.6.3.3)	0.888	0.996	bi	NC_006461	700	679	fig|300852.9.peg.700	TTHA0706		Cadmium-transporting ATPase (EC 3.6.3.3)	0.965	0.996	bi	CP002777	716	679	fig|762633.3.peg.716	Ththe16_0715		Cadmium-transporting ATPase (EC 3.6.3.3)	0.913	0.996	bi	CP003252	1323	672	fig|798128.4.peg.1323	TtJL18_1355		Lead, cadmium, zinc and mercury transporting ATPase (EC 3.6.3.3) (EC 3.6.3.5); Copper-translocating P-type ATPase (EC 3.6.3.4)	0.705	0.999	bi
ATNI01000048	696	120	fig|570924.3.peg.696	TNMX_03730		Cadmium efflux system accessory protein	2087	2449	-	bi	NC_005835	351	123	fig|262724.6.peg.351	TTC0353	Cadmium efflux system accessory protein	0.882	0.959	bi	NC_006461	699	123	fig|300852.9.peg.699	TTHA0705		Cadmium efflux system accessory protein	0.882	0.959	bi	CP002777	715	123	fig|762633.3.peg.715	Ththe16_0714		Cadmium efflux system accessory protein	0.874	0.959	bi	CP003252	1324	123	fig|798128.4.peg.1324	TtJL18_1356		Cadmium efflux system accessory protein	0.824	0.959	bi
ATNI01000048	697	293	fig|570924.3.peg.697	TNMX_03735		Pyridoxal 5'-phosphate synthase (glutamine hydrolyzing), synthase subunit (EC 4.3.3.6)	2451	3332	-	bi	NC_005835	350	293	fig|262724.6.peg.350	TTC0352	Pyridoxal 5'-phosphate synthase (glutamine hydrolyzing), synthase subunit (EC 4.3.3.6)	0.959	0.997	bi	NC_006461	698	293	fig|300852.9.peg.698	TTHA0704		Pyridoxal 5'-phosphate synthase (glutamine hydrolyzing), synthase subunit (EC 4.3.3.6)	0.962	0.997	bi	CP002777	714	293	fig|762633.3.peg.714	Ththe16_0713		Pyridoxal 5'-phosphate synthase (glutamine hydrolyzing), synthase subunit (EC 4.3.3.6)	0.969	0.997	bi	CP003252	1325	293	fig|798128.4.peg.1325	TtJL18_1357		Pyridoxal 5'-phosphate synthase (glutamine hydrolyzing), synthase subunit (EC 4.3.3.6)	0.983	0.997	bi
ATNI01000048	698	397	fig|570924.3.peg.698	TNMX_03740		hypothetical protein	3422	4615	-	bi	NC_005835	349	371	fig|262724.6.peg.349	TTC0351	Cell wall endopeptidase, family M23/M37	0.719	0.984	bi	NC_006461	697	371	fig|300852.9.peg.697	TTHA0703		Cell wall endopeptidase, family M23/M37	0.719	0.984	bi	CP002777	713	371	fig|762633.3.peg.713	Ththe16_0712		Cell wall endopeptidase, family M23/M37	0.716	0.984	bi	CP003252	1326	379	fig|798128.4.peg.1326	TtJL18_1359		Cell wall endopeptidase, family M23/M37	0.788	0.984	bi
ATNI01000048	699	427	fig|570924.3.peg.699	TNMX_03745		Transcription termination factor Rho	4736	6019	-	bi	NC_005835	697	426	fig|262724.6.peg.697	TTC0700	Transcription termination factor Rho	0.948	0.998	bi	NC_006461	1045	426	fig|300852.9.peg.1045	TTHA1065	rho	Transcription termination factor Rho	0.948	0.998	bi	CP002777	1067	426	fig|762633.3.peg.1067	Ththe16_1076		Transcription termination factor Rho	0.948	0.998	bi	CP003252	969	426	fig|798128.4.peg.969	TtJL18_0995		Transcription termination factor Rho	0.946	0.998	bi
ATNI01000048	700	223	fig|570924.3.peg.700	TNMX_03750		Transaldolase (EC 2.2.1.2)	6016	6687	-	bi	NC_005835	698	223	fig|262724.6.peg.698	TTC0701	Transaldolase (EC 2.2.1.2)	0.874	0.996	bi	NC_006461	1046	223	fig|300852.9.peg.1046	TTHA1066		Transaldolase (EC 2.2.1.2)	0.879	0.996	bi	CP002777	1068	223	fig|762633.3.peg.1068	Ththe16_1077		Transaldolase (EC 2.2.1.2)	0.879	0.996	bi	CP003252	968	223	fig|798128.4.peg.968	TtJL18_0994		Transaldolase (EC 2.2.1.2)	0.874	0.996	bi
ATNI01000048	701	1043	fig|570924.3.peg.701	TNMX_03760		Isoleucyl-tRNA synthetase (EC 6.1.1.5)	7097	10228	+	bi	NC_005835	699	1043	fig|262724.6.peg.699	TTC0702	Isoleucyl-tRNA synthetase (EC 6.1.1.5)	0.865	0.999	bi	NC_006461	1047	1043	fig|300852.9.peg.1047	TTHA1067	ileS	Isoleucyl-tRNA synthetase (EC 6.1.1.5)	0.864	0.999	bi	CP002777	1069	1043	fig|762633.3.peg.1069	Ththe16_1078		Isoleucyl-tRNA synthetase (EC 6.1.1.5)	0.865	0.999	bi	CP003252	967	1043	fig|798128.4.peg.967	TtJL18_0993		Isoleucyl-tRNA synthetase (EC 6.1.1.5)	0.867	0.999	bi
ATNI01000048	702	184	fig|570924.3.peg.702	TNMX_03765		hypothetical protein	10233	10787	+	uni	NC_005835	1181	187	fig|262724.6.peg.1181	TTC1188	hypothetical protein	0.524	0.973	uni	NC_006461	1524	188	fig|300852.9.peg.1524	TTHA1553		hypothetical protein	0.53	0.968	uni	CP002777	1229	185	fig|762633.3.peg.1229	Ththe16_1240		hypothetical protein	0.495	0.995	uni	CP003252	804	188	fig|798128.4.peg.804	TtJL18_0827		hypothetical protein	0.495	0.979	uni
ATNI01000048	703	344	fig|570924.3.peg.703	TNMX_03770		Aminopeptidase YpdF (MP-, MA-, MS-, AP-, NP- specific)	10808	11842	+	bi	NC_005835	700	366	fig|262724.6.peg.700	TTC0703	Aminopeptidase YpdF (MP-, MA-, MS-, AP-, NP- specific)	0.806	0.929	bi	NC_006461	1048	344	fig|300852.9.peg.1048	TTHA1068		Aminopeptidase YpdF (MP-, MA-, MS-, AP-, NP- specific)	0.807	0.991	bi	CP002777	1070	344	fig|762633.3.peg.1070	Ththe16_1079		Aminopeptidase YpdF (MP-, MA-, MS-, AP-, NP- specific)	0.801	0.991	bi	CP003252	966	344	fig|798128.4.peg.966	TtJL18_0992		Aminopeptidase YpdF (MP-, MA-, MS-, AP-, NP- specific)	0.798	0.991	bi
ATNI01000048	704	165	fig|570924.3.peg.704	TNMX_03775		Septum-associated rare lipoprotein A	11843	12340	+	uni	NC_005835	1718	265	fig|262724.6.peg.1718	TTC1719	soluble lytic murein transglycosylase and related regulatory proteins	0.574	0.174	uni	NC_006461	266	258	fig|300852.9.peg.266	TTHA0266		Invasion associated protein p60	0.574	0.178	uni	CP002777	121	258	fig|762633.3.peg.121	Ththe16_0118		Invasion associated protein p60	0.574	0.178	uni	CP003252	121	258	fig|798128.4.peg.121	TtJL18_0125		Invasion associated protein p60	0.574	0.178	uni
ATNI01000048	705	272	fig|570924.3.peg.705	TNMX_03780		Endonuclease IV (EC 3.1.21.2)	12342	13160	+	bi	NC_005835	482	270	fig|262724.6.peg.482	TTC0482	Endonuclease IV (EC 3.1.21.2)	0.852	0.996	bi	NC_006461	828	270	fig|300852.9.peg.828	TTHA0834		Endonuclease IV (EC 3.1.21.2)	0.848	0.996	bi	CP002777	839	270	fig|762633.3.peg.839	Ththe16_0839		Endonuclease IV (EC 3.1.21.2)	0.848	0.996	bi	CP003252	1183	270	fig|798128.4.peg.1183	TtJL18_1213		Endonuclease IV (EC 3.1.21.2)	0.852	0.996	bi
ATNI01000048	706	72	fig|570924.3.peg.706	TNMX_03785		hypothetical protein	13140	13358	-
ATNI01000048	707	219	fig|570924.3.peg.707	TNMX_03790		FIG004556: membrane metalloprotease	13368	14027	-	bi	NC_005835	481	219	fig|262724.6.peg.481	TTC0481	FIG004556: membrane metalloprotease	0.817	0.995	bi	NC_006461	827	219	fig|300852.9.peg.827	TTHA0833		FIG004556: membrane metalloprotease	0.822	0.995	bi	CP002777	838	219	fig|762633.3.peg.838	Ththe16_0838		FIG004556: membrane metalloprotease	0.822	0.995	bi	CP003252	1184	219	fig|798128.4.peg.1184	TtJL18_1214		FIG004556: membrane metalloprotease	0.813	0.995	bi
ATNI01000048	708	201	fig|570924.3.peg.708	TNMX_03795		Membrane metalloprotease	14024	14629	-	bi	NC_005835	480	201	fig|262724.6.peg.480	TTC0480	Membrane metalloprotease	0.801	0.995	bi	NC_006461	826	201	fig|300852.9.peg.826	TTHA0832		Membrane metalloprotease	0.801	0.995	bi	CP002777	837	201	fig|762633.3.peg.837	Ththe16_0837		Membrane metalloprotease	0.806	0.995	bi	CP003252	1185	198	fig|798128.4.peg.1185	TtJL18_1215		Membrane metalloprotease	0.797	0.99	bi
ATNI01000048	709	826	fig|570924.3.peg.709	TNMX_03800		tRNA nucleotidyltransferase, A-adding (EC 2.7.7.72)	14604	17084	-	bi	NC_005835	479	818	fig|262724.6.peg.479	TTC0479	tRNA nucleotidyltransferase, A-adding (EC 2.7.7.72)	0.74	0.996	bi	NC_006461	825	818	fig|300852.9.peg.825	TTHA0831		tRNA nucleotidyltransferase, A-adding (EC 2.7.7.72)	0.736	0.996	bi	CP002777	836	818	fig|762633.3.peg.836	Ththe16_0836		tRNA nucleotidyltransferase, A-adding (EC 2.7.7.72)	0.736	0.996	bi	CP003252	1186	818	fig|798128.4.peg.1186	TtJL18_1216		tRNA nucleotidyltransferase, A-adding (EC 2.7.7.72)	0.742	0.996	bi
ATNI01000048	710	415	fig|570924.3.peg.710	TNMX_03810		streptomycin biosynthesis protein StrI-related protein	17254	18501	-
ATNI01000048	711	262	fig|570924.3.peg.711	TNMX_03820		SSU ribosomal protein S2p (SAe)	18965	19753	+	bi	NC_005835	509	256	fig|262724.6.peg.509	TTC0509	SSU ribosomal protein S2p (SAe)	0.885	0.996	bi	NC_006461	855	256	fig|300852.9.peg.855	TTHA0861	rpsB	SSU ribosomal protein S2p (SAe)	0.885	0.996	bi	CP002777	866	256	fig|762633.3.peg.866	Ththe16_0866		SSU ribosomal protein S2p (SAe)	0.882	0.996	bi	CP003252	1156	256	fig|798128.4.peg.1156	TtJL18_1186		SSU ribosomal protein S2p (SAe)	0.882	0.996	bi
ATNI01000048	712	196	fig|570924.3.peg.712	TNMX_03825	tsf	Translation elongation factor Ts	19750	20340	+	bi	NC_005835	508	196	fig|262724.6.peg.508	TTC0508	Translation elongation factor Ts	0.934	0.995	bi	NC_006461	854	193	fig|300852.9.peg.854	TTHA0860	tsf	Translation elongation factor Ts	0.938	0.995	bi	CP002777	865	196	fig|762633.3.peg.865	Ththe16_0865		Translation elongation factor Ts	0.934	0.995	bi	CP003252	1157	179	fig|798128.4.peg.1157	TtJL18_1187		Translation elongation factor Ts	0.927	0.994	bi
ATNI01000048	713	234	fig|570924.3.peg.713	TNMX_03830	pyrH	Uridine monophosphate kinase (EC 2.7.4.22)	20416	21120	+	bi	NC_005835	507	233	fig|262724.6.peg.507	TTC0507	Uridine monophosphate kinase (EC 2.7.4.22)	0.979	0.996	bi	NC_006461	853	233	fig|300852.9.peg.853	TTHA0859		Uridine monophosphate kinase (EC 2.7.4.22)	0.979	0.996	bi	CP002777	864	233	fig|762633.3.peg.864	Ththe16_0864		Uridine monophosphate kinase (EC 2.7.4.22)	0.979	0.996	bi	CP003252	1158	233	fig|798128.4.peg.1158	TtJL18_1188		Uridine monophosphate kinase (EC 2.7.4.22)	0.979	0.996	bi
ATNI01000048	714	185	fig|570924.3.peg.714	TNMX_03835	frr	Ribosome recycling factor	21131	21688	+	bi	NC_005835	506	185	fig|262724.6.peg.506	TTC0506	Ribosome recycling factor	0.903	0.995	bi	NC_006461	852	185	fig|300852.9.peg.852	TTHA0858	frr	Ribosome recycling factor	0.903	0.995	bi	CP002777	863	185	fig|762633.3.peg.863	Ththe16_0863		Ribosome recycling factor	0.914	0.995	bi	CP003252	1159	185	fig|798128.4.peg.1159	TtJL18_1189		Ribosome recycling factor	0.908	0.995	bi
ATNI01000048	715	276	fig|570924.3.peg.715	TNMX_03840		Phosphatidate cytidylyltransferase (EC 2.7.7.41)	21782	22612	+	bi	NC_005835	505	274	fig|262724.6.peg.505	TTC0505	Phosphatidate cytidylyltransferase (EC 2.7.7.41)	0.846	0.989	bi	NC_006461	851	274	fig|300852.9.peg.851	TTHA0857		Phosphatidate cytidylyltransferase (EC 2.7.7.41)	0.846	0.989	bi	CP002777	862	274	fig|762633.3.peg.862	Ththe16_0862		Phosphatidate cytidylyltransferase (EC 2.7.7.41)	0.857	0.989	bi	CP003252	1160	274	fig|798128.4.peg.1160	TtJL18_1190		Phosphatidate cytidylyltransferase (EC 2.7.7.41)	0.842	0.989	bi
ATNI01000048	716	367	fig|570924.3.peg.716	TNMX_03845		1-deoxy-D-xylulose 5-phosphate reductoisomerase (EC 1.1.1.267)	22609	23712	+	bi	NC_005835	504	367	fig|262724.6.peg.504	TTC0504	1-deoxy-D-xylulose 5-phosphate reductoisomerase (EC 1.1.1.267)	0.88	0.997	bi	NC_006461	850	367	fig|300852.9.peg.850	TTHA0856		1-deoxy-D-xylulose 5-phosphate reductoisomerase (EC 1.1.1.267)	0.883	0.997	bi	CP002777	861	367	fig|762633.3.peg.861	Ththe16_0861		1-deoxy-D-xylulose 5-phosphate reductoisomerase (EC 1.1.1.267)	0.888	0.997	bi	CP003252	1161	367	fig|798128.4.peg.1161	TtJL18_1191		1-deoxy-D-xylulose 5-phosphate reductoisomerase (EC 1.1.1.267)	0.88	0.997	bi
ATNI01000048	717	336	fig|570924.3.peg.717	TNMX_03850		Intramembrane protease RasP/YluC, implicated in cell division based on FtsL cleavage	23709	24719	+	bi	NC_005835	503	338	fig|262724.6.peg.503	TTC0503	Intramembrane protease RasP/YluC, implicated in cell division based on FtsL cleavage	0.86	0.991	bi	NC_006461	849	338	fig|300852.9.peg.849	TTHA0855		Intramembrane protease RasP/YluC, implicated in cell division based on FtsL cleavage	0.869	0.991	bi	CP002777	860	338	fig|762633.3.peg.860	Ththe16_0860		Intramembrane protease RasP/YluC, implicated in cell division based on FtsL cleavage	0.86	0.991	bi	CP003252	1162	338	fig|798128.4.peg.1162	TtJL18_1192		Intramembrane protease RasP/YluC, implicated in cell division based on FtsL cleavage	0.857	0.991	bi
ATNI01000048	718	209	fig|570924.3.peg.718	TNMX_03855		hypothetical protein	24720	25349	+	bi	NC_005835	502	209	fig|262724.6.peg.502	TTC0502	Glycosyltransferase involved in cell wall biogenesis	0.763	0.986	bi	NC_006461	848	209	fig|300852.9.peg.848	TTHA0854		Glycosyltransferase involved in cell wall biogenesis	0.763	0.986	bi	CP002777	859	209	fig|762633.3.peg.859	Ththe16_0859		Glycosyltransferase involved in cell wall biogenesis	0.754	0.986	bi	CP003252	1163	209	fig|798128.4.peg.1163	TtJL18_1193		Glycosyltransferase involved in cell wall biogenesis	0.758	0.986	bi
ATNI01000048	719	190	fig|570924.3.peg.719	TNMX_03860		hypothetical protein	25346	25918	-	bi	NC_005835	501	177	fig|262724.6.peg.501	TTC0501	hypothetical protein	0.639	0.887	bi	NC_006461	847	177	fig|300852.9.peg.847	TTHA0853		hypothetical protein	0.633	0.887	bi	CP002777	858	193	fig|762633.3.peg.858	Ththe16_0858		hypothetical protein	0.633	0.813	bi	CP003252	1164	174	fig|798128.4.peg.1164	TtJL18_1194		hypothetical protein	0.639	0.885	bi
ATNI01000048	720	261	fig|570924.3.peg.720	TNMX_03865		Pyrroline-5-carboxylate reductase (EC 1.5.1.2)	25923	26708	-	bi	NC_005835	500	261	fig|262724.6.peg.500	TTC0500	Pyrroline-5-carboxylate reductase (EC 1.5.1.2)	0.858	0.996	bi	NC_006461	846	256	fig|300852.9.peg.846	TTHA0852		Pyrroline-5-carboxylate reductase (EC 1.5.1.2)	0.852	0.996	bi	CP002777	857	261	fig|762633.3.peg.857	Ththe16_0857		Pyrroline-5-carboxylate reductase (EC 1.5.1.2)	0.858	0.996	bi	CP003252	1165	261	fig|798128.4.peg.1165	TtJL18_1195		Pyrroline-5-carboxylate reductase (EC 1.5.1.2)	0.858	0.996	bi
ATNI01000048	721	399	fig|570924.3.peg.721	TNMX_03870		16S rRNA (cytosine(967)-C(5))-methyltransferase (EC 2.1.1.176)	26705	27904	-	bi	NC_005835	499	388	fig|262724.6.peg.499	TTC0499	16S rRNA (cytosine(967)-C(5))-methyltransferase (EC 2.1.1.176)	0.809	0.992	bi	NC_006461	845	388	fig|300852.9.peg.845	TTHA0851		16S rRNA (cytosine(967)-C(5))-methyltransferase (EC 2.1.1.176)	0.806	0.992	bi	CP002777	856	388	fig|762633.3.peg.856	Ththe16_0856		16S rRNA (cytosine(967)-C(5))-methyltransferase (EC 2.1.1.176)	0.804	0.992	bi	CP003252	1166	388	fig|798128.4.peg.1166	TtJL18_1196		16S rRNA (cytosine(967)-C(5))-methyltransferase (EC 2.1.1.176)	0.794	0.997	bi
ATNI01000048	722	68	fig|570924.3.peg.722	TNMX_03875		SpoVS-related protein, type 7	27901	28107	-	bi	NC_005835	498	90	fig|262724.6.peg.498	TTC0498	SpoVS-related protein, type 7	0.956	0.744	bi	NC_006461	844	90	fig|300852.9.peg.844	TTHA0850		SpoVS-related protein, type 7	0.956	0.744	bi	CP002777	855	90	fig|762633.3.peg.855	Ththe16_0855		SpoVS-related protein, type 7	0.956	0.744	bi	CP003252	1167	90	fig|798128.4.peg.1167	TtJL18_1197		SpoVS-related protein, type 7	0.956	0.744	bi
ATNI01000048	723	145	fig|570924.3.peg.723	TNMX_03880		hypothetical protein	28265	28702	-	bi	NC_005835	497	147	fig|262724.6.peg.497	TTC0497	hypothetical protein	0.883	0.98	bi	NC_006461	843	147	fig|300852.9.peg.843	TTHA0849		hypothetical protein	0.883	0.98	bi	CP002777	854	147	fig|762633.3.peg.854	Ththe16_0854		hypothetical protein	0.89	0.98	bi	CP003252	1168	147	fig|798128.4.peg.1168	TtJL18_1198		hypothetical protein	0.883	0.98	bi
ATNI01000048	724	146	fig|570924.3.peg.724	TNMX_03885		Regulatory protein recX	28712	29152	-	bi	NC_005835	496	142	fig|262724.6.peg.496	TTC0496	Regulatory protein recX	0.658	0.768	bi	NC_006461	842	142	fig|300852.9.peg.842	TTHA0848	recX	Regulatory protein recX	0.643	0.873	bi	CP002777	853	142	fig|762633.3.peg.853	Ththe16_0853		Regulatory protein recX	0.667	0.768	bi	CP003252	1169	142	fig|798128.4.peg.1169	TtJL18_1199		Regulatory protein recX	0.661	0.754	bi
ATNI01000048	725	228	fig|570924.3.peg.725	TNMX_03890		Phosphohydrolase	29170	29856	+	bi	NC_005835	495	228	fig|262724.6.peg.495	TTC0495	Phosphohydrolase	0.836	0.987	bi	NC_006461	841	228	fig|300852.9.peg.841	TTHA0847		Phosphohydrolase	0.841	0.987	bi	CP002777	852	228	fig|762633.3.peg.852	Ththe16_0852		Phosphohydrolase	0.836	0.987	bi	CP003252	1170	228	fig|798128.4.peg.1170	TtJL18_1200		Phosphohydrolase	0.836	0.987	bi
ATNI01000048	726	92	fig|570924.3.peg.726	TNMX_03895		Transcriptional regulator, AsnC family	29861	30139	+	bi	NC_005835	493	92	fig|262724.6.peg.493	TTC0493	Transcriptional regulator, AsnC family	0.867	0.967	bi	NC_006461	839	92	fig|300852.9.peg.839	TTHA0845		Transcriptional regulator, AsnC family	0.867	0.967	bi	CP002777	850	92	fig|762633.3.peg.850	Ththe16_0850		Transcriptional regulator, AsnC family	0.87	0.989	bi	CP003252	1172	92	fig|798128.4.peg.1172	TtJL18_1202		Transcriptional regulator, AsnC family	0.87	0.989	bi
ATNI01000048	727	182	fig|570924.3.peg.727	TNMX_03900		hypothetical protein	30141	30689	+	bi	NC_005835	492	182	fig|262724.6.peg.492	TTC0492	CAAX amino terminal protease family protein	0.671	0.78	bi	NC_006461	838	182	fig|300852.9.peg.838	TTHA0844		CAAX amino terminal protease family protein	0.685	0.78	bi	CP002777	849	182	fig|762633.3.peg.849	Ththe16_0849		CAAX amino terminal protease family protein	0.678	0.78	bi	CP003252	1173	182	fig|798128.4.peg.1173	TtJL18_1203		CAAX amino terminal protease family protein	0.678	0.78	bi
ATNI01000048	728	1063	fig|570924.3.peg.728	TNMX_03910		Serine protein kinase (prkA protein), P-loop containing	30812	34003	+	bi	NC_005835	491	668	fig|262724.6.peg.491	TTC0491	Serine protein kinase (prkA protein), P-loop containing	0.939	0.516	bi	NC_006461	837	668	fig|300852.9.peg.837	TTHA0843		Serine protein kinase (prkA protein), P-loop containing	0.942	0.516	bi	CP002777	848	1062	fig|762633.3.peg.848	Ththe16_0848		Serine protein kinase (prkA protein), P-loop containing	0.917	0.999	bi	CP003252	1174	668	fig|798128.4.peg.1174	TtJL18_1204		Serine protein kinase (prkA protein), P-loop containing	0.942	0.516	bi
ATNI01000048	729	347	fig|570924.3.peg.729	TNMX_03915		UPF0229 protein YeaH	34000	35043	+	bi	NC_005835	490	351	fig|262724.6.peg.490	TTC0490	UPF0229 protein YeaH	0.893	0.98	bi	NC_006461	836	351	fig|300852.9.peg.836	TTHA0842		UPF0229 protein YeaH	0.887	0.98	bi	CP002777	847	351	fig|762633.3.peg.847	Ththe16_0847		UPF0229 protein YeaH	0.899	0.98	bi	CP003252	1175	351	fig|798128.4.peg.1175	TtJL18_1205		UPF0229 protein YeaH	0.896	0.98	bi
ATNI01000048	730	458	fig|570924.3.peg.730	TNMX_03920		FIG004684: SpoVR-like protein	35047	36423	+	bi	NC_005835	489	456	fig|262724.6.peg.489	TTC0489	FIG004684: SpoVR-like protein	0.858	0.998	bi	NC_006461	835	456	fig|300852.9.peg.835	TTHA0841		FIG004684: SpoVR-like protein	0.858	0.998	bi	CP002777	846	456	fig|762633.3.peg.846	Ththe16_0846		FIG004684: SpoVR-like protein	0.858	0.998	bi	CP003252	1176	456	fig|798128.4.peg.1176	TtJL18_1206		FIG004684: SpoVR-like protein	0.856	0.998	bi
ATNI01000048	731	263	fig|570924.3.peg.731	TNMX_03925		Thioredoxin	36420	37211	-	bi	NC_005835	488	264	fig|262724.6.peg.488	TTC0488	Thioredoxin	0.772	0.992	bi	NC_006461	834	263	fig|300852.9.peg.834	TTHA0840		Thioredoxin	0.772	0.996	bi	CP002777	845	264	fig|762633.3.peg.845	Ththe16_0845		Thioredoxin	0.772	0.992	bi	CP003252	1177	264	fig|798128.4.peg.1177	TtJL18_1207		Thioredoxin	0.768	0.992	bi
ATNI01000048	732	125	fig|570924.3.peg.732	TNMX_03930		Rhodanese-like domain protein	37211	37588	-	bi	NC_005835	487	137	fig|262724.6.peg.487	TTC0487	Rhodanese-like domain protein	0.693	0.993	bi	NC_006461	833	137	fig|300852.9.peg.833	TTHA0839		Rhodanese-like domain protein	0.693	0.993	bi	CP002777	844	137	fig|762633.3.peg.844	Ththe16_0844		Rhodanese-like domain protein	0.686	0.993	bi	CP003252	1178	137	fig|798128.4.peg.1178	TtJL18_1208		Rhodanese-like domain protein	0.672	0.993	bi
ATNI01000048	733	229	fig|570924.3.peg.733	TNMX_03935		Glutaredoxin-like protein	37590	38279	-	bi	NC_005835	486	229	fig|262724.6.peg.486	TTC0486	Glutaredoxin-like protein	0.913	0.996	bi	NC_006461	832	229	fig|300852.9.peg.832	TTHA0838		Glutaredoxin-like protein	0.904	0.996	bi	CP002777	843	240	fig|762633.3.peg.843	Ththe16_0843		Glutaredoxin-like protein	0.913	0.95	bi	CP003252	1179	240	fig|798128.4.peg.1179	TtJL18_1209		Glutaredoxin-like protein	0.908	0.95	bi
ATNI01000048	734	478	fig|570924.3.peg.734	TNMX_03940		Zn-dependent hydroxyacylglutathione hydrolase / Polysulfide binding protein	38444	39880	+	bi	NC_005835	485	478	fig|262724.6.peg.485	TTC0485	Zn-dependent hydroxyacylglutathione hydrolase / Polysulfide binding protein	0.906	0.998	bi	NC_006461	831	478	fig|300852.9.peg.831	TTHA0837		Zn-dependent hydroxyacylglutathione hydrolase / Polysulfide binding protein	0.908	0.998	bi	CP002777	842	478	fig|762633.3.peg.842	Ththe16_0842		Zn-dependent hydroxyacylglutathione hydrolase / Polysulfide binding protein	0.91	0.998	bi	CP003252	1180	478	fig|798128.4.peg.1180	TtJL18_1210		Zn-dependent hydroxyacylglutathione hydrolase / Polysulfide binding protein	0.904	0.998	bi
ATNI01000048	735	219	fig|570924.3.peg.735	TNMX_03945		Thiosulfate sulfurtransferase, rhodanese (EC 2.8.1.1)	39941	40600	+	bi	NC_005835	484	218	fig|262724.6.peg.484	TTC0484	Thiosulfate sulfurtransferase, rhodanese (EC 2.8.1.1)	0.831	0.995	bi	NC_006461	830	218	fig|300852.9.peg.830	TTHA0836		Thiosulfate sulfurtransferase, rhodanese (EC 2.8.1.1)	0.831	0.995	bi	CP002777	841	218	fig|762633.3.peg.841	Ththe16_0841		Thiosulfate sulfurtransferase, rhodanese (EC 2.8.1.1)	0.826	0.995	bi	CP003252	1181	218	fig|798128.4.peg.1181	TtJL18_1211		Thiosulfate sulfurtransferase, rhodanese (EC 2.8.1.1)	0.826	0.995	bi
ATNI01000048	736	253	fig|570924.3.peg.736	TNMX_03950		hypothetical protein	40597	41358	+	bi	NC_005835	483	250	fig|262724.6.peg.483	TTC0483	hypothetical protein	0.862	0.888	bi	NC_006461	829	250	fig|300852.9.peg.829	TTHA0835		hypothetical protein	0.866	0.888	bi	CP002777	840	249	fig|762633.3.peg.840	Ththe16_0840		hypothetical protein	0.866	0.892	bi	CP003252	1182	249	fig|798128.4.peg.1182	TtJL18_1212		hypothetical protein	0.871	0.892	bi
ATNI01000048	737	282	fig|570924.3.peg.737	TNMX_03955		hypothetical protein	41368	42216	+	bi	NC_005835	235	282	fig|262724.6.peg.235	TTC0234	hypothetical protein	0.809	0.996	bi	NC_006461	601	282	fig|300852.9.peg.601	TTHA0603		hypothetical protein	0.805	0.996	bi	CP002777	608	282	fig|762633.3.peg.608	Ththe16_0607		hypothetical protein	0.812	0.996	bi	CP003252	1430	282	fig|798128.4.peg.1430	TtJL18_1473		hypothetical protein	0.798	0.996	bi
ATNI01000048	738	309	fig|570924.3.peg.738	TNMX_03960		PpiC-type peptidyl-prolyl cis-trans isomerase precursor	42211	43140	-	bi	NC_005835	234	308	fig|262724.6.peg.234	TTC0233	PpiC-type peptidyl-prolyl cis-trans isomerase precursor	0.688	0.942	bi	NC_006461	600	308	fig|300852.9.peg.600	TTHA0602		PpiC-type peptidyl-prolyl cis-trans isomerase precursor	0.682	0.942	bi	CP002777	607	308	fig|762633.3.peg.607	Ththe16_0606		PpiC-type peptidyl-prolyl cis-trans isomerase precursor	0.678	0.942	bi	CP003252	1431	308	fig|798128.4.peg.1431	TtJL18_1474		PpiC-type peptidyl-prolyl cis-trans isomerase precursor	0.686	0.916	bi
ATNI01000049	739	139	fig|570924.3.peg.739	TNMX_03970		putative transposase, IS891/IS1136/IS1341	360	779	+
ATNI01000049	740	246	fig|570924.3.peg.740	TNMX_03975		putative transposase, IS891/IS1136/IS1341	831	1571	+																														uni	CP003254	2288	420	fig|798128.4.peg.2288	TtJL18_2354		Mobile element protein	0.367	0.512
ATNI01000049	741	199	fig|570924.3.peg.741	TNMX_03980		hypothetical protein	1598	2197	+										uni	NC_006461	1444	183	fig|300852.9.peg.1444	TTHA1469		hypothetical protein	0.285	0.694											uni	CP003252	560	183	fig|798128.4.peg.560	TtJL18_0577		hypothetical protein	0.285	0.694	uni
ATNI01000049	742	446	fig|570924.3.peg.742	TNMX_03985		Cobyrinic acid a,c-diamide synthetase (EC 6.3.5.11)	2202	3542	+										uni	NC_006462	1987	440	fig|300852.9.peg.1987	TTHB043		Cobyrinic acid a,c-diamide synthetase (EC 6.3.5.11)	0.796	0.977	uni	CP002778	2330	442	fig|762633.3.peg.2330	Ththe16_2328		Cobyrinic acid a,c-diamide synthetase (EC 6.3.5.11)	0.787	0.973	uni	CP003253	2148	442	fig|798128.4.peg.2148	TtJL18_2212		Cobyrinic acid a,c-diamide synthetase (EC 6.3.5.11)	0.794	0.973	uni
ATNI01000049	743	350	fig|570924.3.peg.743	TNMX_03990		Sulfate adenylyltransferase (EC 2.7.7.4)	3646	4698	-	bi	NC_005835	305	349	fig|262724.6.peg.305	TTC0307	Sulfate adenylyltransferase (EC 2.7.7.4)	0.828	0.994	bi	NC_006461	660	349	fig|300852.9.peg.660	TTHA0666	sat	Sulfate adenylyltransferase (EC 2.7.7.4)	0.825	0.994	bi	CP002777	668	350	fig|762633.3.peg.668	Ththe16_0669		Sulfate adenylyltransferase (EC 2.7.7.4)	0.851	0.991	bi	CP003252	1371	350	fig|798128.4.peg.1371	TtJL18_1405		Sulfate adenylyltransferase (EC 2.7.7.4)	0.857	0.991	bi
ATNI01000049	744	241	fig|570924.3.peg.744	TNMX_03995		Uroporphyrinogen-III methyltransferase (EC 2.1.1.107)	4701	5426	-	bi	NC_005835	306	240	fig|262724.6.peg.306	TTC0308	Uroporphyrinogen-III methyltransferase (EC 2.1.1.107)	0.731	0.988	bi	NC_006461	661	240	fig|300852.9.peg.661	TTHA0667		Uroporphyrinogen-III methyltransferase (EC 2.1.1.107)	0.731	0.988	bi	CP002777	669	240	fig|762633.3.peg.669	Ththe16_0670		Uroporphyrinogen-III methyltransferase (EC 2.1.1.107)	0.735	0.988	bi	CP003252	1370	240	fig|798128.4.peg.1370	TtJL18_1404		Uroporphyrinogen-III methyltransferase (EC 2.1.1.107)	0.723	0.988	bi
ATNI01000049	745	246	fig|570924.3.peg.745	TNMX_04000		Putative sulfate permease	5419	6159	-	bi	NC_005835	307	246	fig|262724.6.peg.307	TTC0309	Putative sulfate permease	0.801	0.996	bi	NC_006461	662	246	fig|300852.9.peg.662	TTHA0668		Putative sulfate permease	0.801	0.996	bi	CP002777	670	246	fig|762633.3.peg.670	Ththe16_0671		Putative sulfate permease	0.793	0.996	bi	CP003252	1369	246	fig|798128.4.peg.1369	TtJL18_1403		Putative sulfate permease	0.776	0.996	bi
ATNI01000049	746	222	fig|570924.3.peg.746	TNMX_04005		Phosphoadenylyl-sulfate reductase [thioredoxin] (EC 1.8.4.8)	6160	6828	-	bi	NC_005835	308	222	fig|262724.6.peg.308	TTC0310	Phosphoadenylyl-sulfate reductase [thioredoxin] (EC 1.8.4.8)	0.824	0.995	bi	NC_006461	663	222	fig|300852.9.peg.663	TTHA0669		Phosphoadenylyl-sulfate reductase [thioredoxin] (EC 1.8.4.8)	0.824	0.995	bi	CP002777	671	222	fig|762633.3.peg.671	Ththe16_0672		Phosphoadenylyl-sulfate reductase [thioredoxin] (EC 1.8.4.8)	0.838	0.995	bi	CP003252	1368	222	fig|798128.4.peg.1368	TtJL18_1402		Phosphoadenylyl-sulfate reductase [thioredoxin] (EC 1.8.4.8)	0.838	0.995	bi
ATNI01000049	747	216	fig|570924.3.peg.747	TNMX_04010		Precorrin-2 oxidase (EC 1.3.1.76) @ Sirohydrochlorin ferrochelatase activity of CysG (EC 4.99.1.4)	6816	7466	-	bi	NC_005835	309	216	fig|262724.6.peg.309	TTC0311	Precorrin-2 oxidase (EC 1.3.1.76) @ Sirohydrochlorin ferrochelatase activity of CysG (EC 4.99.1.4)	0.778	0.995	bi	NC_006461	664	216	fig|300852.9.peg.664	TTHA0670		Precorrin-2 oxidase (EC 1.3.1.76) @ Sirohydrochlorin ferrochelatase activity of CysG (EC 4.99.1.4)	0.764	0.995	bi	CP002777	672	215	fig|762633.3.peg.672	Ththe16_0673		Precorrin-2 oxidase (EC 1.3.1.76) @ Sirohydrochlorin ferrochelatase activity of CysG (EC 4.99.1.4)	0.782	0.995	bi	CP003252	1367	215	fig|798128.4.peg.1367	TtJL18_1401		Precorrin-2 oxidase (EC 1.3.1.76) @ Sirohydrochlorin ferrochelatase activity of CysG (EC 4.99.1.4)	0.764	0.995	bi
ATNI01000049	748	252	fig|570924.3.peg.748	TNMX_04015		Putative uroporphyrinogen-III synthase (EC 4.2.1.75), related to YjjA (in BS)	7463	8221	-	bi	NC_005835	310	253	fig|262724.6.peg.310	TTC0312	Putative uroporphyrinogen-III synthase (EC 4.2.1.75), related to YjjA (in BS)	0.751	0.996	bi	NC_006461	665	253	fig|300852.9.peg.665	TTHA0671	hemD	Putative uroporphyrinogen-III synthase (EC 4.2.1.75), related to YjjA (in BS)	0.743	0.996	bi	CP002777	673	253	fig|762633.3.peg.673	Ththe16_0674		Putative uroporphyrinogen-III synthase (EC 4.2.1.75), related to YjjA (in BS)	0.751	0.996	bi	CP003252	1366	253	fig|798128.4.peg.1366	TtJL18_1400		Putative uroporphyrinogen-III synthase (EC 4.2.1.75), related to YjjA (in BS)	0.743	0.996	bi
ATNI01000049	749	576	fig|570924.3.peg.749	TNMX_04020		Ferredoxin--sulfite reductase (EC 1.8.7.1)	8234	9964	-	bi	NC_005835	311	585	fig|262724.6.peg.311	TTC0313	Ferredoxin--sulfite reductase (EC 1.8.7.1)	0.885	0.981	bi	NC_006461	666	585	fig|300852.9.peg.666	TTHA0672		Sulfite reductase [NADPH] hemoprotein beta-component (EC 1.8.1.2)	0.882	0.981	bi	CP002777	674	580	fig|762633.3.peg.674	Ththe16_0675		Ferredoxin--sulfite reductase (EC 1.8.7.1)	0.885	0.986	bi	CP003252	1365	585	fig|798128.4.peg.1365	TtJL18_1399		Ferredoxin--sulfite reductase (EC 1.8.7.1)	0.88	0.981	bi
ATNI01000049	750	213	fig|570924.3.peg.750	TNMX_04025		Thiamin-phosphate pyrophosphorylase (EC 2.5.1.3)	10298	10939	+	bi	NC_005835	313	218	fig|262724.6.peg.313	TTC0315	Thiamin-phosphate pyrophosphorylase (EC 2.5.1.3)	0.886	0.917	bi	NC_006461	668	206	fig|300852.9.peg.668	TTHA0674		Thiamin-phosphate pyrophosphorylase (EC 2.5.1.3)	0.883	0.995	bi	CP002777	677	206	fig|762633.3.peg.677	Ththe16_0676		Thiamin-phosphate pyrophosphorylase (EC 2.5.1.3)	0.869	0.995	bi	CP003252	1363	218	fig|798128.4.peg.1363	TtJL18_1397		Thiamin-phosphate pyrophosphorylase (EC 2.5.1.3)	0.869	0.977	bi
ATNI01000049	751	64	fig|570924.3.peg.751	TNMX_04030		Sulfur carrier protein ThiS	10926	11120	+	bi	NC_005835	314	64	fig|262724.6.peg.314	TTC0316	Sulfur carrier protein ThiS	0.734	0.984	bi	NC_006461	669	64	fig|300852.9.peg.669	TTHA0675		Sulfur carrier protein ThiS	0.734	0.984	bi	CP002777	678	63	fig|762633.3.peg.678	Ththe16_0677		Sulfur carrier protein ThiS	0.73	0.984	bi	CP003252	1362	64	fig|798128.4.peg.1362	TtJL18_1396		Sulfur carrier protein ThiS	0.75	0.984	bi
ATNI01000049	752	261	fig|570924.3.peg.752	TNMX_04035		Thiazole synthase (EC 2.8.1.10)	11121	11906	+	bi	NC_005835	315	260	fig|262724.6.peg.315	TTC0317	Thiazole synthase (EC 2.8.1.10)	0.863	0.977	bi	NC_006461	670	260	fig|300852.9.peg.670	TTHA0676	thiG	Thiazole synthase (EC 2.8.1.10)	0.859	0.977	bi	CP002777	679	268	fig|762633.3.peg.679	Ththe16_0678		Thiazole synthase (EC 2.8.1.10)	0.856	0.978	bi	CP003252	1361	268	fig|798128.4.peg.1361	TtJL18_1395		Thiazole synthase (EC 2.8.1.10)	0.871	0.951	bi
ATNI01000049	753	320	fig|570924.3.peg.753	TNMX_04040		Glycine oxidase ThiO (EC 1.4.3.19)	11903	12865	+	bi	NC_005835	316	312	fig|262724.6.peg.316	TTC0318	Glycine oxidase ThiO (EC 1.4.3.19)	0.744	0.981	bi	NC_006461	671	312	fig|300852.9.peg.671	TTHA0677		Glycine oxidase ThiO (EC 1.4.3.19)	0.734	0.981	bi	CP002777	680	312	fig|762633.3.peg.680	Ththe16_0679		Glycine oxidase ThiO (EC 1.4.3.19)	0.734	0.981	bi	CP003252	1360	312	fig|798128.4.peg.1360	TtJL18_1394		Glycine oxidase ThiO (EC 1.4.3.19)	0.728	0.981	bi
ATNI01000049	754	435	fig|570924.3.peg.754	TNMX_04045		Hydroxymethylpyrimidine phosphate synthase ThiC (EC 4.1.99.17)	12868	14175	+	bi	NC_005835	317	435	fig|262724.6.peg.317	TTC0319	Hydroxymethylpyrimidine phosphate synthase ThiC (EC 4.1.99.17)	0.938	0.998	bi	NC_006461	672	435	fig|300852.9.peg.672	TTHA0678		Hydroxymethylpyrimidine phosphate synthase ThiC (EC 4.1.99.17)	0.936	0.998	bi	CP002777	681	435	fig|762633.3.peg.681	Ththe16_0680		Hydroxymethylpyrimidine phosphate synthase ThiC (EC 4.1.99.17)	0.936	0.998	bi	CP003252	1359	435	fig|798128.4.peg.1359	TtJL18_1393		Hydroxymethylpyrimidine phosphate synthase ThiC (EC 4.1.99.17)	0.938	0.998	bi
ATNI01000049	755	433	fig|570924.3.peg.755	TNMX_04050		Niacin transporter NiaP	14180	15481	+	bi	NC_005835	318	433	fig|262724.6.peg.318	TTC0320	Niacin transporter NiaP	0.852	0.993	bi	NC_006461	673	433	fig|300852.9.peg.673	TTHA0679		Niacin transporter NiaP	0.849	0.993	bi	CP002777	682	433	fig|762633.3.peg.682	Ththe16_0681		Niacin transporter NiaP	0.852	0.993	bi	CP003252	1358	433	fig|798128.4.peg.1358	TtJL18_1392		Niacin transporter NiaP	0.849	0.993	bi
ATNI01000049	756	258	fig|570924.3.peg.756	TNMX_04055		Hydroxymethylpyrimidine phosphate kinase ThiD (EC 2.7.4.7)	15478	16254	+	bi	NC_005835	319	258	fig|262724.6.peg.319	TTC0321	Hydroxymethylpyrimidine phosphate kinase ThiD (EC 2.7.4.7)	0.81	0.996	bi	NC_006461	674	258	fig|300852.9.peg.674	TTHA0680		Hydroxymethylpyrimidine phosphate kinase ThiD (EC 2.7.4.7)	0.806	0.996	bi	CP002777	683	258	fig|762633.3.peg.683	Ththe16_0682		Hydroxymethylpyrimidine phosphate kinase ThiD (EC 2.7.4.7)	0.802	0.996	bi	CP003252	1357	258	fig|798128.4.peg.1357	TtJL18_1391		Hydroxymethylpyrimidine phosphate kinase ThiD (EC 2.7.4.7)	0.798	0.996	bi
ATNI01000049	757	252	fig|570924.3.peg.757	TNMX_04060		Gluconate 5-dehydrogenase (EC 1.1.1.69)	16256	17014	-	bi	NC_005835	236	253	fig|262724.6.peg.236	TTC0235	Gluconate 5-dehydrogenase (EC 1.1.1.69)	0.889	0.996	bi	NC_006462	1960	253	fig|300852.9.peg.1960	TTHB016		Gluconate 5-dehydrogenase (EC 1.1.1.69)	0.889	0.996	uni	CP002777	756	245	fig|762633.3.peg.756	Ththe16_0757		3-oxoacyl-[acyl-carrier protein] reductase (EC 1.1.1.100)	0.412	0.971	bi	CP003253	2113	252	fig|798128.4.peg.2113	TtJL18_2176		Gluconate 5-dehydrogenase (EC 1.1.1.69)	0.956	0.996	bi
ATNI01000049	758	539	fig|570924.3.peg.758	TNMX_04065		acyl-CoA synthase	17024	18643	-	bi	NC_005835	237	541	fig|262724.6.peg.237	TTC0236	acyl-CoA synthase	0.904	0.983	bi	NC_006461	602	541	fig|300852.9.peg.602	TTHA0604		acyl-CoA synthase	0.901	0.983	bi	CP002777	609	542	fig|762633.3.peg.609	Ththe16_0608		acyl-CoA synthase	0.901	0.983	bi	CP003253	2114	537	fig|798128.4.peg.2114	TtJL18_2177		acyl-CoA synthase	0.972	0.993	bi
ATNI01000049	759	117	fig|570924.3.peg.759	TNMX_04070		Phenylacetic acid degradation-related protein	18681	19034	-	uni	NC_005835	599	136	fig|262724.6.peg.599	TTC0601	Acyl-coenzyme A thioesterase PaaD (Pse.pu.) (E. coli PaaI)	0.325	0.846	bi	NC_006462	1962	117	fig|300852.9.peg.1962	TTHB018		Phenylacetic acid degradation-related protein	0.752	0.991	uni	CP002777	959	134	fig|762633.3.peg.959	Ththe16_0963		Acyl-coenzyme A thioesterase PaaD (Pse.pu.) (E. coli PaaI)	0.333	0.858	bi	CP003253	2115	99	fig|798128.4.peg.2115	TtJL18_2178		hypothetical protein	0.99	0.99	bi
ATNI01000049	760	154	fig|570924.3.peg.760	TNMX_04075		MaoC-related acyl dehydratase	19035	19499	-	bi	NC_005835	238	151	fig|262724.6.peg.238	TTC0237	contains maoC-like domain	0.877	0.96	bi	NC_006462	1963	151	fig|300852.9.peg.1963	TTHB019		MaoC-related acyl dehydratase	0.89	0.993	bi	CP002777	610	151	fig|762633.3.peg.610	Ththe16_0609		contains maoC-like domain	0.89	0.96	bi	CP003253	2116	152	fig|798128.4.peg.2116	TtJL18_2179		MaoC-related acyl dehydratase	1	0.993	bi
ATNI01000049	761	237	fig|570924.3.peg.761	TNMX_04080		3-oxoacyl-[acyl-carrier protein] reductase (EC 1.1.1.100)	19516	20229	-	uni	NC_005835	391	245	fig|262724.6.peg.391	TTC0394	3-oxoacyl-[acyl-carrier protein] reductase (EC 1.1.1.100)	0.54	0.947	bi	NC_006462	1964	263	fig|300852.9.peg.1964	TTHB020		3-oxoacyl-[acyl-carrier protein] reductase (EC 1.1.1.100)	0.705	0.886	uni	CP002777	756	245	fig|762633.3.peg.756	Ththe16_0757		3-oxoacyl-[acyl-carrier protein] reductase (EC 1.1.1.100)	0.54	0.947	bi	CP003253	2117	236	fig|798128.4.peg.2117	TtJL18_2180		3-oxoacyl-[acyl-carrier protein] reductase (EC 1.1.1.100)	0.996	0.996	bi
ATNI01000049	762	417	fig|570924.3.peg.762	TNMX_04085		Beta-lactamase class C and other penicillin binding proteins	20250	21503	-	uni	NC_005835	393	388	fig|262724.6.peg.393	TTC0396	Beta-lactamase class C and other penicillin binding proteins	0.523	0.995	uni	NC_006461	745	388	fig|300852.9.peg.745	TTHA0752		Beta-lactamase class C and other penicillin binding proteins	0.523	0.995	uni	CP002777	758	388	fig|762633.3.peg.758	Ththe16_0759		Beta-lactamase class C and other penicillin binding proteins	0.516	0.995	bi	CP003253	2118	417	fig|798128.4.peg.2118	TtJL18_2181		Beta-lactamase class C and other penicillin binding proteins	0.998	0.998	uni
ATNI01000049	763	233	fig|570924.3.peg.763	TNMX_04090		Branched-chain amino acid transport ATP-binding protein LivF (TC 3.A.1.4.1)	21527	22228	-	uni	NC_005835	332	234	fig|262724.6.peg.332	TTC0334	Branched-chain amino acid transport ATP-binding protein LivF (TC 3.A.1.4.1)	0.626	0.987	uni	NC_006461	688	234	fig|300852.9.peg.688	TTHA0694		Branched-chain amino acid transport ATP-binding protein LivF (TC 3.A.1.4.1)	0.626	0.987	uni	CP002777	696	234	fig|762633.3.peg.696	Ththe16_0695		Branched-chain amino acid transport ATP-binding protein LivF (TC 3.A.1.4.1)	0.627	0.979	bi	CP003253	2119	233	fig|798128.4.peg.2119	TtJL18_2182		Branched-chain amino acid transport ATP-binding protein LivF (TC 3.A.1.4.1)	0.996	0.996	uni
ATNI01000049	764	237	fig|570924.3.peg.764	TNMX_04095		Branched-chain amino acid transport ATP-binding protein LivG (TC 3.A.1.4.1)	22228	22941	-	uni	NC_005835	333	241	fig|262724.6.peg.333	TTC0335	branched-chain amino acid transport ATP-binding protein livG	0.485	0.967	uni	NC_006461	585	247	fig|300852.9.peg.585	TTHA0587		Branched-chain amino acid transport ATP-binding protein LivG (TC 3.A.1.4.1)	0.429	0.988	uni	CP002777	697	241	fig|762633.3.peg.697	Ththe16_0696		branched-chain amino acid transport ATP-binding protein livG	0.489	0.967	bi	CP003253	2120	237	fig|798128.4.peg.2120	TtJL18_2183		Branched-chain amino acid transport ATP-binding protein LivG (TC 3.A.1.4.1)	0.996	0.996	bi
ATNI01000049	765	311	fig|570924.3.peg.765	TNMX_04100		Branched-chain amino acid transport system permease protein LivM (TC 3.A.1.4.1)	22916	23851	-	uni	NC_005835	334	299	fig|262724.6.peg.334	TTC0336	branched amino acid transport system permease	0.378	0.833	uni	NC_006461	449	355	fig|300852.9.peg.449	TTHA0450		Branched-chain amino acid transport system permease protein LivM (TC 3.A.1.4.1)	0.348	0.679	uni	CP002777	698	299	fig|762633.3.peg.698	Ththe16_0697		branched amino acid transport system permease	0.378	0.833	bi	CP003253	2121	311	fig|798128.4.peg.2121	TtJL18_2184		Branched-chain amino acid transport system permease protein LivM (TC 3.A.1.4.1)	0.997	0.997	uni
ATNI01000049	766	285	fig|570924.3.peg.766	TNMX_04105		High-affinity branched-chain amino acid transport system permease protein LivH (TC 3.A.1.4.1)	23848	24705	-	uni	NC_005835	335	285	fig|262724.6.peg.335	TTC0337	High-affinity branched-chain amino acid transport system permease protein LivH (TC 3.A.1.4.1)	0.389	0.839	uni	NC_006461	448	297	fig|300852.9.peg.448	TTHA0449		High-affinity branched-chain amino acid transport system permease protein LivH (TC 3.A.1.4.1)	0.328	0.983	uni	CP002777	699	285	fig|762633.3.peg.699	Ththe16_0698		High-affinity branched-chain amino acid transport system permease protein LivH (TC 3.A.1.4.1)	0.393	0.839	bi	CP003253	2122	285	fig|798128.4.peg.2122	TtJL18_2185		High-affinity branched-chain amino acid transport system permease protein LivH (TC 3.A.1.4.1)	1	0.996	uni
ATNI01000049	767	384	fig|570924.3.peg.767	TNMX_04110		High-affinity leucine-specific transport system, periplasmic binding protein LivK (TC 3.A.1.4.1)	24702	25856	-	uni	NC_005835	336	391	fig|262724.6.peg.336	TTC0338	leucine-, isoleucine-, valine-, threonine-, and alanine-binding protein	0.288	0.944	uni	NC_006461	1308	372	fig|300852.9.peg.1308	TTHA1330		Branched-chain amino acid ABC transporter, amino acid-binding protein (TC 3.A.1.4.1)	0.251	0.938	uni	CP002777	700	391	fig|762633.3.peg.700	Ththe16_0699		leucine-, isoleucine-, valine-, threonine-, and alanine-binding protein	0.299	0.982	uni	CP003252	1339	391	fig|798128.4.peg.1339	TtJL18_1372		leucine-, isoleucine-, valine-, threonine-, and alanine-binding protein	0.288	0.944	uni
ATNI01000049	768	378	fig|570924.3.peg.768	TNMX_04115		Butyryl-CoA dehydrogenase (EC 1.3.8.1)	25869	27005	-	bi	NC_005835	239	378	fig|262724.6.peg.239	TTC0238	acyl-CoA dehydrogenase, short-chain specific	0.846	0.995	bi	NC_006462	1966	378	fig|300852.9.peg.1966	TTHB022		Butyryl-CoA dehydrogenase (EC 1.3.8.1)	0.844	0.995	bi	CP002777	611	378	fig|762633.3.peg.611	Ththe16_0610		Butyryl-CoA dehydrogenase (EC 1.3.8.1)	0.894	0.995	bi	CP003253	2123	378	fig|798128.4.peg.2123	TtJL18_2187		Butyryl-CoA dehydrogenase (EC 1.3.8.1)	0.849	0.997	bi
ATNI01000049	769	191	fig|570924.3.peg.769	TNMX_04120		Transcriptional regulator, AcrR family	26992	27567	-	bi	NC_005835	240	191	fig|262724.6.peg.240	TTC0239	Transcriptional regulator, AcrR family	0.749	0.995	bi	NC_006462	1967	191	fig|300852.9.peg.1967	TTHB023		Transcriptional regulator, AcrR family	0.733	0.995	bi	CP002777	612	191	fig|762633.3.peg.612	Ththe16_0611		Transcriptional regulator, AcrR family	0.796	0.995	bi	CP003253	2124	191	fig|798128.4.peg.2124	TtJL18_2188		Transcriptional regulator, AcrR family	0.749	0.995	bi
ATNI01000049	770	363	fig|570924.3.peg.770	TNMX_04125		Fructose-bisphosphate aldolase/bisphosphatase ancestral bifunctional (EC 4.1.2.13) (EC 3.1.3.11)	27732	28823	+	bi	NC_005835	614	363	fig|262724.6.peg.614	TTC0616	Fructose-bisphosphate aldolase/bisphosphatase ancestral bifunctional (EC 4.1.2.13) (EC 3.1.3.11)	0.915	0.997	bi	NC_006461	962	363	fig|300852.9.peg.962	TTHA0980		Fructose-bisphosphate aldolase/bisphosphatase ancestral bifunctional (EC 4.1.2.13) (EC 3.1.3.11)	0.917	0.997	bi	CP002777	991	363	fig|762633.3.peg.991	Ththe16_0998		Fructose-bisphosphate aldolase/bisphosphatase ancestral bifunctional (EC 4.1.2.13) (EC 3.1.3.11)	0.915	0.997	bi	CP003252	1043	363	fig|798128.4.peg.1043	TtJL18_1069		Fructose-bisphosphate aldolase/bisphosphatase ancestral bifunctional (EC 4.1.2.13) (EC 3.1.3.11)	0.917	0.997	bi
ATNI01000049	771	574	fig|570924.3.peg.771	TNMX_04130		Gamma-glutamyltranspeptidase (EC 2.3.2.2) @ Glutathione hydrolase (EC 3.4.19.13)	28857	30581	+	bi	NC_005835	401	524	fig|262724.6.peg.401	TTC0403	Gamma-glutamyltranspeptidase (EC 2.3.2.2) @ Glutathione hydrolase (EC 3.4.19.13)	0.798	0.998	bi	NC_006461	748	524	fig|300852.9.peg.748	TTHA0755		Gamma-glutamyltranspeptidase (EC 2.3.2.2) @ Glutathione hydrolase (EC 3.4.19.13)	0.789	0.998	bi	CP002777	761	524	fig|762633.3.peg.761	Ththe16_0762		Gamma-glutamyltranspeptidase (EC 2.3.2.2) @ Glutathione hydrolase (EC 3.4.19.13)	0.794	0.998	bi	CP003252	1266	524	fig|798128.4.peg.1266	TtJL18_1296		Gamma-glutamyltranspeptidase (EC 2.3.2.2) @ Glutathione hydrolase (EC 3.4.19.13)	0.791	0.998	bi
ATNI01000049	772	304	fig|570924.3.peg.772	TNMX_04135		Site-specific tyrosine recombinase XerC	30737	31651	+	bi	NC_005835	608	308	fig|262724.6.peg.608	TTC0610	Site-specific tyrosine recombinase XerC	0.86	0.971	bi	NC_006461	956	308	fig|300852.9.peg.956	TTHA0974		Site-specific tyrosine recombinase XerC	0.863	0.971	bi	CP002777	985	308	fig|762633.3.peg.985	Ththe16_0992		Site-specific tyrosine recombinase XerC	0.86	0.971	bi	CP003252	1051	308	fig|798128.4.peg.1051	TtJL18_1076		Site-specific tyrosine recombinase XerC	0.863	0.971	bi
ATNI01000049	773	202	fig|570924.3.peg.773	TNMX_04140		Transcriptional regulator, AcrR family	31769	32377	+	bi	NC_005835	607	203	fig|262724.6.peg.607	TTC0609	Transcriptional regulator, AcrR family	0.803	0.995	bi	NC_006461	955	203	fig|300852.9.peg.955	TTHA0973		Transcriptional regulator, AcrR family	0.831	0.926	bi	CP002777	984	194	fig|762633.3.peg.984	Ththe16_0991		Transcriptional regulator, AcrR family	0.788	0.995	bi	CP003252	1052	203	fig|798128.4.peg.1052	TtJL18_1077		Transcriptional regulator, AcrR family	0.836	0.926	bi
ATNI01000049	774	323	fig|570924.3.peg.774	TNMX_04145	paaA	1,2-phenylacetyl-CoA epoxidase, subunit A (EC 1.14.13.149)	32364	33335	+	bi	NC_005835	606	322	fig|262724.6.peg.606	TTC0608	1,2-phenylacetyl-CoA epoxidase, subunit A (EC 1.14.13.149)	0.938	0.997	bi	NC_006461	954	322	fig|300852.9.peg.954	TTHA0972	paaA	1,2-phenylacetyl-CoA epoxidase, subunit A (EC 1.14.13.149)	0.941	0.997	bi	CP002777	983	322	fig|762633.3.peg.983	Ththe16_0990		1,2-phenylacetyl-CoA epoxidase, subunit A (EC 1.14.13.149)	0.95	0.997	bi	CP003252	1053	323	fig|798128.4.peg.1053	TtJL18_1078		1,2-phenylacetyl-CoA epoxidase, subunit A (EC 1.14.13.149)	0.95	0.997	bi
ATNI01000049	775	173	fig|570924.3.peg.775	TNMX_04150		Phenylacetate-CoA oxygenase, PaaH2 subunit	33345	33866	+	bi	NC_005835	605	175	fig|262724.6.peg.605	TTC0607	Phenylacetate-CoA oxygenase, PaaH2 subunit	0.818	0.966	bi	NC_006461	953	173	fig|300852.9.peg.953	TTHA0971		Phenylacetate-CoA oxygenase, PaaH2 subunit	0.833	0.965	bi	CP002777	982	173	fig|762633.3.peg.982	Ththe16_0989		Phenylacetate-CoA oxygenase, PaaH2 subunit	0.827	0.965	bi	CP003252	1054	182	fig|798128.4.peg.1054	TtJL18_1079		Phenylacetate-CoA oxygenase, PaaH2 subunit	0.797	0.967	bi
ATNI01000049	776	252	fig|570924.3.peg.776	TNMX_04155		1,2-phenylacetyl-CoA epoxidase, subunit C (EC 1.14.13.149)	33859	34617	+	bi	NC_005835	604	248	fig|262724.6.peg.604	TTC0606	1,2-phenylacetyl-CoA epoxidase, subunit C (EC 1.14.13.149)	0.818	0.992	bi	NC_006461	952	248	fig|300852.9.peg.952	TTHA0970		1,2-phenylacetyl-CoA epoxidase, subunit C (EC 1.14.13.149)	0.818	0.992	bi	CP002777	981	248	fig|762633.3.peg.981	Ththe16_0988		1,2-phenylacetyl-CoA epoxidase, subunit C (EC 1.14.13.149)	0.83	0.992	bi	CP003252	1055	248	fig|798128.4.peg.1055	TtJL18_1080		1,2-phenylacetyl-CoA epoxidase, subunit C (EC 1.14.13.149)	0.822	0.992	bi
ATNI01000049	777	151	fig|570924.3.peg.777	TNMX_04160		1,2-phenylacetyl-CoA epoxidase, subunit D (EC 1.14.13.149)	34611	35066	+	bi	NC_005835	603	151	fig|262724.6.peg.603	TTC0605	1,2-phenylacetyl-CoA epoxidase, subunit D (EC 1.14.13.149)	0.881	0.993	bi	NC_006461	951	151	fig|300852.9.peg.951	TTHA0969		1,2-phenylacetyl-CoA epoxidase, subunit D (EC 1.14.13.149)	0.881	0.993	bi	CP002777	980	151	fig|762633.3.peg.980	Ththe16_0987		1,2-phenylacetyl-CoA epoxidase, subunit D (EC 1.14.13.149)	0.848	0.993	bi	CP003252	1056	151	fig|798128.4.peg.1056	TtJL18_1081		1,2-phenylacetyl-CoA epoxidase, subunit D (EC 1.14.13.149)	0.868	0.993	bi
ATNI01000049	778	669	fig|570924.3.peg.778	TNMX_04165		3-oxo-5,6-dehydrosuberyl-CoA semialdehyde dehydrogenase (EC 1.17.1.7) / 2-oxepin-2(3H)-ylideneacetyl-CoA hydrolase (EC 3.3.2.12)	35159	37168	+	bi	NC_005835	602	668	fig|262724.6.peg.602	TTC0604	3-oxo-5,6-dehydrosuberyl-CoA semialdehyde dehydrogenase (EC 1.17.1.7) / 2-oxepin-2(3H)-ylideneacetyl-CoA hydrolase (EC 3.3.2.12)	0.838	0.988	bi	NC_006461	950	668	fig|300852.9.peg.950	TTHA0968		3-oxo-5,6-dehydrosuberyl-CoA semialdehyde dehydrogenase (EC 1.17.1.7) / 2-oxepin-2(3H)-ylideneacetyl-CoA hydrolase (EC 3.3.2.12)	0.84	0.988	bi	CP002777	979	667	fig|762633.3.peg.979	Ththe16_0986		3-oxo-5,6-dehydrosuberyl-CoA semialdehyde dehydrogenase (EC 1.17.1.7) / 2-oxepin-2(3H)-ylideneacetyl-CoA hydrolase (EC 3.3.2.12)	0.843	0.99	bi	CP003252	1057	668	fig|798128.4.peg.1057	TtJL18_1082		3-oxo-5,6-dehydrosuberyl-CoA semialdehyde dehydrogenase (EC 1.17.1.7) / 2-oxepin-2(3H)-ylideneacetyl-CoA hydrolase (EC 3.3.2.12)	0.834	0.988	bi
ATNI01000049	779	129	fig|570924.3.peg.779	TNMX_04170		Transcriptional regulator, HxlR family	37149	37538	+	bi	NC_005835	615	107	fig|262724.6.peg.615	TTC0617	Transcriptional regulator, HxlR family	0.83	0.953	bi	NC_006461	963	107	fig|300852.9.peg.963	TTHA0981		Transcriptional regulator, HxlR family	0.83	0.953	bi	CP002777	992	113	fig|762633.3.peg.992	Ththe16_0999		Transcriptional regulator, HxlR family	0.821	0.956	bi	CP003252	1042	107	fig|798128.4.peg.1042	TtJL18_1068		Transcriptional regulator, HxlR family	0.83	0.953	bi
ATNI01000049	780	158	fig|570924.3.peg.780	TNMX_04175		Bacterioferritin	37596	38072	-	bi	NC_005835	616	134	fig|262724.6.peg.616	TTC0618	Bacterioferritin	0.885	0.97	bi	NC_006461	964	134	fig|300852.9.peg.964	TTHA0982		Bacterioferritin	0.885	0.97	bi	CP002777	993	159	fig|762633.3.peg.993	Ththe16_1000		Bacterioferritin	0.91	0.975	bi	CP003252	1041	101	fig|798128.4.peg.1041			Bacterioferritin	0.847	0.96	bi
ATNI01000050	781	351	fig|570924.3.peg.781	TNMX_04180		tRNA pseudouridine 13 synthase (EC 4.2.1.-)	17	1072	+	bi	NC_005835	1160	356	fig|262724.6.peg.1160	TTC1167	tRNA pseudouridine 13 synthase (EC 4.2.1.-)	0.815	0.997	bi	NC_006461	1505	356	fig|300852.9.peg.1505	TTHA1531		tRNA pseudouridine 13 synthase (EC 4.2.1.-)	0.815	0.997	bi	CP002777	1540	356	fig|762633.3.peg.1540	Ththe16_1552		tRNA pseudouridine 13 synthase (EC 4.2.1.-)	0.812	0.997	bi	CP003252	495	356	fig|798128.4.peg.495	TtJL18_0511		tRNA pseudouridine 13 synthase (EC 4.2.1.-)	0.815	0.997	bi
ATNI01000050	782	146	fig|570924.3.peg.782	TNMX_04185		hypothetical protein	1098	1538	-	bi	NC_005835	1171	146	fig|262724.6.peg.1171	TTC1177	hypothetical protein	0.747	0.993	bi	NC_006461	1514	146	fig|300852.9.peg.1514	TTHA1543		hypothetical protein	0.719	0.993	bi	CP002777	1549	146	fig|762633.3.peg.1549	Ththe16_1559		hypothetical protein	0.712	0.993	bi	CP003252	488	146	fig|798128.4.peg.488	TtJL18_0502		hypothetical protein	0.726	0.993	bi
ATNI01000050	783	121	fig|570924.3.peg.783	TNMX_04190		hypothetical protein	1560	1925	-	bi	NC_005835	1172	131	fig|262724.6.peg.1172	TTC1178	hypothetical protein	0.768	0.618	bi	NC_006461	1515	131	fig|300852.9.peg.1515	TTHA1544		hypothetical protein	0.768	0.618	bi	CP002777	1550	131	fig|762633.3.peg.1550	Ththe16_1560		hypothetical protein	0.658	0.84	bi	CP003252	487	120	fig|798128.4.peg.487	TtJL18_0501		hypothetical protein	0.723	0.983	bi
ATNI01000050	784	210	fig|570924.3.peg.784	TNMX_04195		hypothetical protein	1922	2554	-	bi	NC_005835	1173	210	fig|262724.6.peg.1173	TTC1179	hypothetical protein	0.805	0.995	bi	NC_006461	1516	210	fig|300852.9.peg.1516	TTHA1545		hypothetical protein	0.805	0.995	bi	CP002777	1551	210	fig|762633.3.peg.1551	Ththe16_1561		hypothetical protein	0.795	0.995	bi	CP003252	486	210	fig|798128.4.peg.486	TtJL18_0500		hypothetical protein	0.79	0.995	bi
ATNI01000050	785	134	fig|570924.3.peg.785	TNMX_04200		1,4-dihydroxy-2-naphthoyl-CoA hydrolase (EC 3.1.2.28) in menaquinone biosynthesis	2576	2980	+	bi	NC_005835	1174	137	fig|262724.6.peg.1174	TTC1180	1,4-dihydroxy-2-naphthoyl-CoA hydrolase (EC 3.1.2.28) in menaquinone biosynthesis	0.886	0.956	bi	NC_006461	1517	137	fig|300852.9.peg.1517	TTHA1546		1,4-dihydroxy-2-naphthoyl-CoA hydrolase (EC 3.1.2.28) in menaquinone biosynthesis	0.886	0.956	bi	CP002777	1552	137	fig|762633.3.peg.1552	Ththe16_1562		1,4-dihydroxy-2-naphthoyl-CoA hydrolase (EC 3.1.2.28) in menaquinone biosynthesis	0.902	0.956	bi	CP003252	485	137	fig|798128.4.peg.485	TtJL18_0499		1,4-dihydroxy-2-naphthoyl-CoA hydrolase (EC 3.1.2.28) in menaquinone biosynthesis	0.871	0.956	bi
ATNI01000050	786	320	fig|570924.3.peg.786	TNMX_04205		Microsomal dipeptidase (EC 3.4.13.19)	2963	3925	-	bi	NC_005835	1175	320	fig|262724.6.peg.1175	TTC1181	Microsomal dipeptidase (EC 3.4.13.19)	0.75	0.997	bi	NC_006461	1518	320	fig|300852.9.peg.1518	TTHA1547		Microsomal dipeptidase (EC 3.4.13.19)	0.753	0.997	bi	CP002777	1553	320	fig|762633.3.peg.1553	Ththe16_1563		Microsomal dipeptidase (EC 3.4.13.19)	0.778	0.997	bi	CP003252	484	320	fig|798128.4.peg.484	TtJL18_0498		Microsomal dipeptidase (EC 3.4.13.19)	0.762	0.997	bi
ATNI01000050	787	592	fig|570924.3.peg.787	TNMX_04210		Excinuclease ABC subunit C	3940	5718	+	bi	NC_005835	1176	573	fig|262724.6.peg.1176	TTC1182	Excinuclease ABC subunit C	0.898	0.906	bi	NC_006461	1519	590	fig|300852.9.peg.1519	TTHA1548		Excinuclease ABC subunit C	0.899	0.969	bi	CP002777	1554	593	fig|762633.3.peg.1554	Ththe16_1564		Excinuclease ABC subunit C	0.9	0.992	bi	CP003252	483	593	fig|798128.4.peg.483	TtJL18_0497		Excinuclease ABC subunit C	0.896	0.97	bi
ATNI01000050	788	592	fig|570924.3.peg.788	TNMX_04215		Arginyl-tRNA synthetase (EC 6.1.1.19)	5731	7509	+	bi	NC_005835	1902	592	fig|262724.6.peg.1902	TTC1906	Arginyl-tRNA synthetase (EC 6.1.1.19)	0.87	0.998	bi	NC_006461	96	592	fig|300852.9.peg.96	TTHA0098	argS	Arginyl-tRNA synthetase (EC 6.1.1.19)	0.865	0.998	bi	CP002777	291	592	fig|762633.3.peg.291	Ththe16_0287		Arginyl-tRNA synthetase (EC 6.1.1.19)	0.867	0.998	bi	CP003252	1743	592	fig|798128.4.peg.1743	TtJL18_1800		Arginyl-tRNA synthetase (EC 6.1.1.19)	0.868	0.998	bi
ATNI01000050	789	349	fig|570924.3.peg.789	TNMX_04220		Putative serine protease	7514	8563	+	bi	NC_005835	1901	348	fig|262724.6.peg.1901	TTC1905	Putative serine protease	0.819	0.948	bi	NC_006461	97	348	fig|300852.9.peg.97	TTHA0099		Putative serine protease	0.825	0.948	bi	CP002777	290	348	fig|762633.3.peg.290	Ththe16_0286		Putative serine protease	0.825	0.948	bi	CP003252	1744	348	fig|798128.4.peg.1744	TtJL18_1801		Putative serine protease	0.825	0.948	bi
ATNI01000050	790	202	fig|570924.3.peg.790	TNMX_04225		Deoxyadenosine kinase (EC 2.7.1.76) @ Deoxyguanosine kinase (EC 2.7.1.113)	8584	9192	+
ATNI01000050	791	202	fig|570924.3.peg.791	TNMX_04230		Deoxyadenosine kinase (EC 2.7.1.76) @ Deoxyguanosine kinase (EC 2.7.1.113)	9206	9814	+
ATNI01000050	792	486	fig|570924.3.peg.792	TNMX_04235		UDP-N-acetylmuramoylalanyl-D-glutamate--L-ornithine ligase	9811	11271	+	bi	NC_005835	1900	482	fig|262724.6.peg.1900	TTC1904	UDP-N-acetylmuramoylalanyl-D-glutamate--L-ornithine ligase	0.781	0.992	bi	NC_006461	98	482	fig|300852.9.peg.98	TTHA0100		UDP-N-acetylmuramoylalanyl-D-glutamate--L-ornithine ligase	0.785	0.992	bi	CP002777	289	482	fig|762633.3.peg.289	Ththe16_0285		UDP-N-acetylmuramoylalanyl-D-glutamate--L-ornithine ligase	0.783	0.992	bi	CP003252	1745	482	fig|798128.4.peg.1745	TtJL18_1802		UDP-N-acetylmuramoylalanyl-D-glutamate--L-ornithine ligase	0.783	0.992	bi
ATNI01000050	793	437	fig|570924.3.peg.793	TNMX_04240	gid	Methylenetetrahydrofolate--tRNA-(uracil-5-)-methyltransferase TrmFO (EC 2.1.1.74)	11248	12561	-	bi	NC_005835	1068	440	fig|262724.6.peg.1068	TTC1077	Methylenetetrahydrofolate--tRNA-(uracil-5-)-methyltransferase TrmFO (EC 2.1.1.74)	0.864	0.97	bi	NC_006461	1416	440	fig|300852.9.peg.1416	TTHA1442		Methylenetetrahydrofolate--tRNA-(uracil-5-)-methyltransferase TrmFO (EC 2.1.1.74)	0.862	0.97	bi	CP002777	1438	440	fig|762633.3.peg.1438	Ththe16_1453		Methylenetetrahydrofolate--tRNA-(uracil-5-)-methyltransferase TrmFO (EC 2.1.1.74)	0.86	0.97	bi	CP003252	587	440	fig|798128.4.peg.587	TtJL18_0605		Methylenetetrahydrofolate--tRNA-(uracil-5-)-methyltransferase TrmFO (EC 2.1.1.74)	0.857	0.97	bi
ATNI01000050	794	177	fig|570924.3.peg.794	TNMX_04245		hypothetical protein	12623	13156	+	uni	NC_005835	1883	182	fig|262724.6.peg.1883	TTC1887	hypothetical protein	0.545	0.956	uni	NC_006461	115	182	fig|300852.9.peg.115	TTHA0117		hypothetical protein	0.551	0.956	bi	CP002777	1439	176	fig|762633.3.peg.1439	Ththe16_1454		hypothetical protein	0.697	0.989	bi	CP003252	586	176	fig|798128.4.peg.586	TtJL18_0604		hypothetical protein	0.703	0.989	uni
ATNI01000050	795	259	fig|570924.3.peg.795	TNMX_04250		Imidazole glycerol phosphate synthase cyclase subunit (EC 4.1.3.-)	13153	13932	+	bi	NC_005835	1070	252	fig|262724.6.peg.1070	TTC1079	Imidazole glycerol phosphate synthase cyclase subunit (EC 4.1.3.-)	0.901	0.996	bi	NC_006461	1418	252	fig|300852.9.peg.1418	TTHA1444		Imidazole glycerol phosphate synthase cyclase subunit (EC 4.1.3.-)	0.893	0.996	bi	CP002777	1440	252	fig|762633.3.peg.1440	Ththe16_1455		Imidazole glycerol phosphate synthase cyclase subunit (EC 4.1.3.-)	0.897	0.996	bi	CP003252	585	252	fig|798128.4.peg.585	TtJL18_0603		Imidazole glycerol phosphate synthase cyclase subunit (EC 4.1.3.-)	0.897	0.996	bi
ATNI01000050	796	211	fig|570924.3.peg.796	TNMX_04255		Phosphoribosyl-AMP cyclohydrolase (EC 3.5.4.19) / Phosphoribosyl-ATP pyrophosphatase (EC 3.6.1.31)	13907	14542	+	bi	NC_005835	1071	214	fig|262724.6.peg.1071	TTC1080	Phosphoribosyl-AMP cyclohydrolase (EC 3.5.4.19) / Phosphoribosyl-ATP pyrophosphatase (EC 3.6.1.31)	0.843	0.949	bi	NC_006461	1419	214	fig|300852.9.peg.1419	TTHA1445		Phosphoribosyl-AMP cyclohydrolase (EC 3.5.4.19) / Phosphoribosyl-ATP pyrophosphatase (EC 3.6.1.31)	0.848	0.949	bi	CP002777	1441	214	fig|762633.3.peg.1441	Ththe16_1456		Phosphoribosyl-AMP cyclohydrolase (EC 3.5.4.19) / Phosphoribosyl-ATP pyrophosphatase (EC 3.6.1.31)	0.858	0.949	bi	CP003252	584	214	fig|798128.4.peg.584	TtJL18_0602		Phosphoribosyl-AMP cyclohydrolase (EC 3.5.4.19) / Phosphoribosyl-ATP pyrophosphatase (EC 3.6.1.31)	0.848	0.949	bi
ATNI01000050	797	68	fig|570924.3.peg.797	TNMX_04260		hypothetical protein	14564	14770	-
ATNI01000050	798	322	fig|570924.3.peg.798	TNMX_04265	glpX	Fructose-1,6-bisphosphatase, GlpX type (EC 3.1.3.11)	14805	15773	+	bi	NC_005835	1072	322	fig|262724.6.peg.1072	TTC1081	Fructose-1,6-bisphosphatase, GlpX type (EC 3.1.3.11)	0.963	0.997	bi	NC_006461	1420	325	fig|300852.9.peg.1420	TTHA1446	glpX	Fructose-1,6-bisphosphatase, GlpX type (EC 3.1.3.11)	0.96	0.988	bi	CP002777	1442	322	fig|762633.3.peg.1442	Ththe16_1457		Fructose-1,6-bisphosphatase, GlpX type (EC 3.1.3.11)	0.96	0.997	bi	CP003252	583	322	fig|798128.4.peg.583	TtJL18_0601		Fructose-1,6-bisphosphatase, GlpX type (EC 3.1.3.11)	0.96	0.997	bi
ATNI01000050	799	586	fig|570924.3.peg.799	TNMX_04270		Ribonucleotide reductase of class II (coenzyme B12-dependent) (EC 1.17.4.1)	15783	17543	+	uni	NC_005835	1926	1800	fig|262724.6.peg.1926	TTC1930	Ribonucleotide reductase of class II (coenzyme B12-dependent) (EC 1.17.4.1) @ intein-containing	0.357	0.17	uni	NC_006461	73	2200	fig|300852.9.peg.73	TTHA0075		Ribonucleotide reductase of class II (coenzyme B12-dependent) (EC 1.17.4.1) @ intein-containing	0.332	0.117	uni	CP002777	315	2200	fig|762633.3.peg.315	Ththe16_0311		Ribonucleotide reductase of class II (coenzyme B12-dependent) (EC 1.17.4.1) @ intein-containing	0.336	0.117	uni	CP003252	1719	1800	fig|798128.4.peg.1719	TtJL18_1775		Ribonucleotide reductase of class II (coenzyme B12-dependent) (EC 1.17.4.1) @ intein-containing	0.354	0.17	uni
ATNI01000050	800	224	fig|570924.3.peg.800	TNMX_04275		hypothetical protein	17540	18214	+	bi	NC_005835	13	224	fig|262724.6.peg.13	TTC0013	hypothetical protein	0.829	0.987	bi	NC_006461	381	184	fig|300852.9.peg.381	TTHA0381		hypothetical protein	0.808	0.984	bi	CP002777	383	184	fig|762633.3.peg.383	Ththe16_0381		hypothetical protein	0.797	0.984	bi	CP003252	1649	184	fig|798128.4.peg.1649	TtJL18_1699		hypothetical protein	0.802	0.984	bi
ATNI01000050	801	620	fig|570924.3.peg.801	TNMX_04280		Tungsten-containing aldehyde ferredoxin oxidoreductase (EC 1.2.7.5)	18211	20073	-	bi	NC_005835	12	620	fig|262724.6.peg.12	TTC0012	Tungsten-containing aldehyde ferredoxin oxidoreductase (EC 1.2.7.5)	0.893	0.995	bi	NC_006461	380	620	fig|300852.9.peg.380	TTHA0380		Tungsten-containing aldehyde ferredoxin oxidoreductase (EC 1.2.7.5)	0.897	0.995	bi	CP002777	382	612	fig|762633.3.peg.382	Ththe16_0380		Tungsten-containing aldehyde ferredoxin oxidoreductase (EC 1.2.7.5)	0.892	0.995	bi	CP003252	1650	612	fig|798128.4.peg.1650	TtJL18_1700		Tungsten-containing aldehyde ferredoxin oxidoreductase (EC 1.2.7.5)	0.897	0.995	bi
ATNI01000050	802	417	fig|570924.3.peg.802	TNMX_04285		Glycerol-3-phosphate ABC transporter, periplasmic glycerol-3-phosphate-binding protein (TC 3.A.1.1.3)	20127	21380	-	bi	NC_005835	11	417	fig|262724.6.peg.11	TTC0011	Glycerol-3-phosphate ABC transporter, periplasmic glycerol-3-phosphate-binding protein (TC 3.A.1.1.3)	0.916	0.998	bi	NC_006461	379	417	fig|300852.9.peg.379	TTHA0379		Glycerol-3-phosphate ABC transporter, periplasmic glycerol-3-phosphate-binding protein (TC 3.A.1.1.3)	0.918	0.998	bi	CP002777	381	417	fig|762633.3.peg.381	Ththe16_0379		Glycerol-3-phosphate ABC transporter, periplasmic glycerol-3-phosphate-binding protein (TC 3.A.1.1.3)	0.921	0.998	bi	CP003252	1651	417	fig|798128.4.peg.1651	TtJL18_1701		Glycerol-3-phosphate ABC transporter, periplasmic glycerol-3-phosphate-binding protein (TC 3.A.1.1.3)	0.921	0.998	bi
ATNI01000050	803	388	fig|570924.3.peg.803	TNMX_04290		Inositol transport system permease protein	21434	22600	-	bi	NC_005835	10	377	fig|262724.6.peg.10	TTC0010	Sugar ABC transporter, permease protein	0.889	0.997	bi	NC_006461	378	397	fig|300852.9.peg.378	TTHA0378		Sugar ABC transporter, permease protein	0.892	0.957	bi	CP002777	380	388	fig|762633.3.peg.380	Ththe16_0378		SN-glycerol-3-phosphate transport system permease protein UgpE (TC 3.A.1.1.3)	0.887	0.997	bi	CP003252	1652	397	fig|798128.4.peg.1652	TtJL18_1702		Sugar ABC transporter, permease protein	0.89	0.957	bi
ATNI01000050	804	397	fig|570924.3.peg.804	TNMX_04295		Glycerol-3-phosphate ABC transporter, permease protein UgpA (TC 3.A.1.1.3)	22617	23810	-	bi	NC_005835	9	398	fig|262724.6.peg.9	TTC0009	Glycerol-3-phosphate ABC transporter, permease protein UgpA (TC 3.A.1.1.3)	0.842	0.997	bi	NC_006461	377	299	fig|300852.9.peg.377	TTHA0377		Glycerol-3-phosphate ABC transporter, permease protein UgpA (TC 3.A.1.1.3)	0.916	0.997	bi	CP002777	379	398	fig|762633.3.peg.379	Ththe16_0377		Glycerol-3-phosphate ABC transporter, permease protein UgpA (TC 3.A.1.1.3)	0.835	0.997	bi	CP003252	1653	419	fig|798128.4.peg.1653	TtJL18_1703		Glycerol-3-phosphate ABC transporter, permease protein UgpA (TC 3.A.1.1.3)	0.835	0.947	bi
ATNI01000050	805	184	fig|570924.3.peg.805	TNMX_04300		TsaB protein, required for threonylcarbamoyladenosine (t(6)A) formation in tRNA	23839	24393	+	bi	NC_005835	8	182	fig|262724.6.peg.8	TTC0008	TsaB protein, required for threonylcarbamoyladenosine (t(6)A) formation in tRNA	0.745	0.978	bi	NC_006461	375	182	fig|300852.9.peg.375	TTHA0375		TsaB protein, required for threonylcarbamoyladenosine (t(6)A) formation in tRNA	0.739	0.978	bi	CP002777	378	182	fig|762633.3.peg.378	Ththe16_0376		TsaB protein, required for threonylcarbamoyladenosine (t(6)A) formation in tRNA	0.755	0.978	bi	CP003252	1654	182	fig|798128.4.peg.1654	TtJL18_1704		TsaB protein, required for threonylcarbamoyladenosine (t(6)A) formation in tRNA	0.745	0.978	bi
ATNI01000050	806	832	fig|570924.3.peg.806	TNMX_04305		hypothetical protein	24415	26913	-	uni	NC_005835	1681	1034	fig|262724.6.peg.1681	TTC1682	Putative membrane-spanning protein	0.285	0.323																					uni	CP003252	80	1034	fig|798128.4.peg.80	TtJL18_0084		Putative membrane-spanning protein	0.289	0.323
ATNI01000050	807	201	fig|570924.3.peg.807	TNMX_04310		hypothetical protein	26923	27528	-
ATNI01000050	808	247	fig|570924.3.peg.808	TNMX_04315		hypothetical protein	27516	28259	-										uni	NC_006461	768	260	fig|300852.9.peg.768	TTHA0775		hypothetical protein	0.316	0.854
ATNI01000050	809	204	fig|570924.3.peg.809	TNMX_04320		hypothetical protein	28344	28958	-
ATNI01000050	810	114	fig|570924.3.peg.810	TNMX_04325		hypothetical protein	29103	29447	-
ATNI01000050	811	197	fig|570924.3.peg.811	TNMX_04330		hypothetical protein	29902	30495	-	bi	NC_005835	7	216	fig|262724.6.peg.7	TTC0007	hypothetical protein	0.815	0.87	bi	NC_006461	374	216	fig|300852.9.peg.374	TTHA0374		hypothetical protein	0.815	0.87	bi	CP002777	377	216	fig|762633.3.peg.377	Ththe16_0375		hypothetical protein	0.815	0.87	bi	CP003252	1655	216	fig|798128.4.peg.1655	TtJL18_1705		hypothetical protein	0.815	0.87	bi
ATNI01000050	812	41	fig|570924.3.peg.812	TNMX_04335		hypothetical protein	30640	30765	-
ATNI01000050	813	331	fig|570924.3.peg.813	TNMX_04340		putative restriction endonuclease	30875	31870	+	bi	NC_005835	992	86	fig|262724.6.peg.992	TTC0999	putative restriction endonuclease	0.655	0.965																															bi
ATNI01000050	814	251	fig|570924.3.peg.814	TNMX_04345		Putative deoxyribonuclease YcfH	31867	32622	+	bi	NC_005835	1075	251	fig|262724.6.peg.1075	TTC1084	Putative deoxyribonuclease YcfH	0.8	0.992	bi	NC_006461	1423	251	fig|300852.9.peg.1423	TTHA1449		Putative deoxyribonuclease YcfH	0.8	0.992	bi	CP002777	1445	251	fig|762633.3.peg.1445	Ththe16_1460		Putative deoxyribonuclease YcfH	0.816	0.992	bi	CP003252	580	251	fig|798128.4.peg.580	TtJL18_0598		Putative deoxyribonuclease YcfH	0.796	0.992	bi
ATNI01000050	815	432	fig|570924.3.peg.815	TNMX_04350		Phosphatidylserine/phosphatidylglycerophosphate/cardiolipi n synthases and related enzymes	32679	33977	+	bi	NC_005835	1076	432	fig|262724.6.peg.1076	TTC1085	Phosphatidylserine/phosphatidylglycerophosphate/cardiolipi n synthases and related enzymes	0.867	0.951	bi	NC_006461	1424	432	fig|300852.9.peg.1424	TTHA1450		hypothetical protein	0.864	0.951	bi	CP002777	1446	437	fig|762633.3.peg.1446	Ththe16_1461		Phosphatidylserine/phosphatidylglycerophosphate/cardiolipi n synthases and related enzymes	0.859	0.941	bi	CP003252	579	437	fig|798128.4.peg.579	TtJL18_0597		hypothetical protein	0.859	0.941	bi
ATNI01000050	816	99	fig|570924.3.peg.816	TNMX_04355		hypothetical protein	33964	34263	+	bi	NC_005835	1077	99	fig|262724.6.peg.1077	TTC1086	hypothetical protein	0.788	0.99	bi	NC_006461	1425	99	fig|300852.9.peg.1425	TTHA1451		hypothetical protein	0.788	0.99	bi	CP002777	1447	99	fig|762633.3.peg.1447	Ththe16_1462		hypothetical protein	0.788	0.99	bi	CP003252	578	99	fig|798128.4.peg.578	TtJL18_0596		hypothetical protein	0.778	0.99	bi
ATNI01000050	817	422	fig|570924.3.peg.817	TNMX_04360		Aspartyl-tRNA synthetase (EC 6.1.1.12) @ Aspartyl-tRNA(Asn) synthetase (EC 6.1.1.23)	34378	35646	+	bi	NC_005835	1078	422	fig|262724.6.peg.1078	TTC1087	Aspartyl-tRNA synthetase (EC 6.1.1.12) @ Aspartyl-tRNA(Asn) synthetase (EC 6.1.1.23)	0.908	0.998	bi	NC_006461	1426	422	fig|300852.9.peg.1426	TTHA1452	aspC	Aspartyl-tRNA synthetase (EC 6.1.1.12) @ Aspartyl-tRNA(Asn) synthetase (EC 6.1.1.23)	0.908	0.998	bi	CP002777	1448	422	fig|762633.3.peg.1448	Ththe16_1463		Aspartyl-tRNA synthetase (EC 6.1.1.12) @ Aspartyl-tRNA(Asn) synthetase (EC 6.1.1.23)	0.91	0.998	bi	CP003252	577	422	fig|798128.4.peg.577	TtJL18_0595		Aspartyl-tRNA synthetase (EC 6.1.1.12) @ Aspartyl-tRNA(Asn) synthetase (EC 6.1.1.23)	0.91	0.998	bi
ATNI01000050	818	232	fig|570924.3.peg.818	TNMX_04365		Succinate dehydrogenase iron-sulfur protein (EC 1.3.5.1)	35698	36396	-	bi	NC_005835	1080	232	fig|262724.6.peg.1080	TTC1089	Succinate dehydrogenase iron-sulfur protein (EC 1.3.5.1)	0.94	0.996	bi	NC_006461	1427	232	fig|300852.9.peg.1427	TTHA1453	sdhB	Succinate dehydrogenase iron-sulfur protein (EC 1.3.5.1)	0.944	0.996	bi	CP002777	1450	232	fig|762633.3.peg.1450	Ththe16_1465		Succinate dehydrogenase iron-sulfur protein (EC 1.3.5.1)	0.94	0.996	bi	CP003252	576	232	fig|798128.4.peg.576	TtJL18_0594		Succinate dehydrogenase iron-sulfur protein (EC 1.3.5.1)	0.94	0.996	bi
ATNI01000050	819	569	fig|570924.3.peg.819	TNMX_04370		Succinate dehydrogenase flavoprotein subunit (EC 1.3.5.1)	36405	38114	-	bi	NC_005835	1081	346	fig|262724.6.peg.1081	TTC1090	Succinate dehydrogenase flavoprotein subunit (EC 1.3.5.1)	0.962	0.997	bi	NC_006461	1428	569	fig|300852.9.peg.1428	TTHA1454	sdhA	Succinate dehydrogenase flavoprotein subunit (EC 1.3.5.1)	0.962	0.975	bi	CP002777	1451	569	fig|762633.3.peg.1451	Ththe16_1466		Succinate dehydrogenase flavoprotein subunit (EC 1.3.5.1)	0.964	0.975	bi	CP003252	575	569	fig|798128.4.peg.575	TtJL18_0593		Succinate dehydrogenase flavoprotein subunit (EC 1.3.5.1)	0.962	0.975	bi
ATNI01000050	820	131	fig|570924.3.peg.820	TNMX_04375		Succinate dehydrogenase hydrophobic membrane anchor protein	38140	38535	-	bi	NC_005835	1083	131	fig|262724.6.peg.1083	TTC1091	Succinate dehydrogenase hydrophobic membrane anchor protein	0.878	0.992	bi	NC_006461	1429	131	fig|300852.9.peg.1429	TTHA1455		Succinate dehydrogenase hydrophobic membrane anchor protein	0.878	0.992	bi	CP002777	1452	131	fig|762633.3.peg.1452	Ththe16_1467		Succinate dehydrogenase hydrophobic membrane anchor protein	0.878	0.992	bi	CP003252	574	131	fig|798128.4.peg.574	TtJL18_0592		Succinate dehydrogenase hydrophobic membrane anchor protein	0.878	0.992	bi
ATNI01000050	821	121	fig|570924.3.peg.821	TNMX_04380		Succinate dehydrogenase cytochrome b-556 subunit	38525	38890	-	bi	NC_005835	1084	121	fig|262724.6.peg.1084	TTC1092	Succinate dehydrogenase cytochrome b-556 subunit	0.882	0.901	bi	NC_006461	1430	121	fig|300852.9.peg.1430	TTHA1456		Succinate dehydrogenase cytochrome b-556 subunit	0.882	0.901	bi	CP002777	1453	121	fig|762633.3.peg.1453	Ththe16_1468		Succinate dehydrogenase cytochrome b-556 subunit	0.882	0.901	bi	CP003252	573	121	fig|798128.4.peg.573	TtJL18_0591		Succinate dehydrogenase cytochrome b-556 subunit	0.882	0.901	bi
ATNI01000050	822	56	fig|570924.3.peg.822			hypothetical protein	38912	39082	-
ATNI01000050	823	144	fig|570924.3.peg.823	TNMX_04390		S-adenosylmethionine decarboxylase proenzyme (EC 4.1.1.50), prokaryotic class 1B	39170	39604	+	bi	NC_005835	1085	163	fig|262724.6.peg.1085	TTC1093	S-adenosylmethionine decarboxylase proenzyme (EC 4.1.1.50), prokaryotic class 1B	0.889	0.877	bi	NC_006461	1431	145	fig|300852.9.peg.1431	TTHA1457		S-adenosylmethionine decarboxylase proenzyme (EC 4.1.1.50), prokaryotic class 1B	0.889	0.986	bi	CP002777	1454	144	fig|762633.3.peg.1454	Ththe16_1469		S-adenosylmethionine decarboxylase proenzyme (EC 4.1.1.50), prokaryotic class 1B	0.896	0.993	bi	CP003252	572	144	fig|798128.4.peg.572	TtJL18_0590		S-adenosylmethionine decarboxylase proenzyme (EC 4.1.1.50), prokaryotic class 1B	0.889	0.993	bi
ATNI01000050	824	383	fig|570924.3.peg.824	TNMX_04395		ABC transporter, substrate-binding protein	39692	40843	+	bi	NC_005835	1086	381	fig|262724.6.peg.1086	TTC1094	ABC transporter, substrate-binding protein	0.804	0.997	bi	NC_006461	1432	381	fig|300852.9.peg.1432	TTHA1458		ABC transporter, substrate-binding protein	0.804	0.997	bi	CP002777	1455	381	fig|762633.3.peg.1455	Ththe16_1470		ABC transporter, substrate-binding protein	0.809	0.997	bi	CP003252	571	381	fig|798128.4.peg.571	TtJL18_0589		ABC transporter, substrate-binding protein	0.812	0.997	bi
ATNI01000050	825	307	fig|570924.3.peg.825	TNMX_04400		ABC transporter, ATP-binding protein	40845	41768	+	bi	NC_005835	1087	307	fig|262724.6.peg.1087	TTC1095	ABC transporter, ATP-binding protein	0.857	0.997	bi	NC_006461	1433	307	fig|300852.9.peg.1433	TTHA1459		ABC transporter, ATP-binding protein	0.863	0.997	bi	CP002777	1456	307	fig|762633.3.peg.1456	Ththe16_1471		ABC transporter, ATP-binding protein	0.86	0.997	bi	CP003252	570	307	fig|798128.4.peg.570	TtJL18_0588		ABC transporter, ATP-binding protein	0.866	0.997	bi
ATNI01000050	826	318	fig|570924.3.peg.826	TNMX_04405		ABC-type transport, permease protein	41758	42714	+	bi	NC_005835	1088	318	fig|262724.6.peg.1088	TTC1096	ABC-type transport, permease protein	0.896	0.997	bi	NC_006461	1434	318	fig|300852.9.peg.1434	TTHA1460		ABC-type transport, permease protein	0.896	0.997	bi	CP002777	1457	318	fig|762633.3.peg.1457	Ththe16_1472		ABC-type transport, permease protein	0.899	0.997	bi	CP003252	569	318	fig|798128.4.peg.569	TtJL18_0587		ABC-type transport, permease protein	0.899	0.997	bi
ATNI01000050	827	123	fig|570924.3.peg.827	TNMX_04410		Cupin 2, conserved barrel domain protein	42760	43131	-	bi	NC_005835	1089	123	fig|262724.6.peg.1089	TTC1097	putative carbohydrate binding protein	0.877	0.984	bi	NC_006461	1435	123	fig|300852.9.peg.1435	TTHA1461		putative carbohydrate binding protein	0.877	0.984	bi	CP002777	1458	123	fig|762633.3.peg.1458	Ththe16_1473		putative carbohydrate binding protein	0.869	0.984	bi	CP003252	568	123	fig|798128.4.peg.568	TtJL18_0586		putative carbohydrate binding protein	0.869	0.984	bi
ATNI01000050	828	208	fig|570924.3.peg.828	TNMX_04415		Phosphoribosyltransferase	43128	43754	-	bi	NC_005835	1090	208	fig|262724.6.peg.1090	TTC1098	Phosphoribosyltransferase	0.816	0.99	bi	NC_006461	1436	208	fig|300852.9.peg.1436	TTHA1462		Phosphoribosyltransferase	0.816	0.99	bi	CP002777	1459	213	fig|762633.3.peg.1459	Ththe16_1474		Phosphoribosyltransferase	0.831	0.967	bi	CP003252	567	232	fig|798128.4.peg.567	TtJL18_0585		Phosphoribosyltransferase	0.826	0.888	bi
ATNI01000050	829	560	fig|570924.3.peg.829	TNMX_04420		Long-chain-fatty-acid--CoA ligase (EC 6.2.1.3)	43842	45524	+	bi	NC_005835	1091	560	fig|262724.6.peg.1091	TTC1099	Long-chain-fatty-acid--CoA ligase (EC 6.2.1.3)	0.886	0.996	bi	NC_006461	1437	560	fig|300852.9.peg.1437	TTHA1463		Long-chain-fatty-acid--CoA ligase (EC 6.2.1.3)	0.852	0.996	bi	CP002777	1460	560	fig|762633.3.peg.1460	Ththe16_1475		Long-chain-fatty-acid--CoA ligase (EC 6.2.1.3)	0.891	0.996	bi	CP003252	566	560	fig|798128.4.peg.566	TtJL18_0584		Long-chain-fatty-acid--CoA ligase (EC 6.2.1.3)	0.878	0.996	bi
ATNI01000050	830	387	fig|570924.3.peg.830	TNMX_04425		Cysteine desulfurase (EC 2.8.1.7)	45527	46690	-	bi	NC_005835	89	374	fig|262724.6.peg.89	TTC0087	Cysteine desulfurase (EC 2.8.1.7)	0.857	0.989	bi	NC_006461	455	374	fig|300852.9.peg.455	TTHA0456		Cysteine desulfurase (EC 2.8.1.7)	0.857	0.989	bi	CP002777	457	374	fig|762633.3.peg.457	Ththe16_0456		Cysteine desulfurase (EC 2.8.1.7)	0.86	0.989	bi	CP003252	1577	374	fig|798128.4.peg.1577	TtJL18_1625		Cysteine desulfurase (EC 2.8.1.7)	0.857	0.989	bi
ATNI01000050	831	146	fig|570924.3.peg.831	TNMX_04430		Iron-sulfur cluster regulator IscR	46721	47161	-	bi	NC_005835	88	147	fig|262724.6.peg.88	TTC0086	Iron-sulfur cluster regulator IscR	0.874	0.966	bi	NC_006461	454	147	fig|300852.9.peg.454	TTHA0455		Iron-sulfur cluster regulator IscR	0.874	0.966	bi	CP002777	456	147	fig|762633.3.peg.456	Ththe16_0455		Iron-sulfur cluster regulator IscR	0.867	0.966	bi	CP003252	1578	147	fig|798128.4.peg.1578	TtJL18_1626		Iron-sulfur cluster regulator IscR	0.874	0.966	bi
ATNI01000050	832	268	fig|570924.3.peg.832	TNMX_04435		Zinc ABC transporter, permease protein ZnuB	47191	47997	-	bi	NC_005835	87	268	fig|262724.6.peg.87	TTC0085	Zinc ABC transporter, permease protein ZnuB	0.813	0.996	bi	NC_006461	453	268	fig|300852.9.peg.453	TTHA0454		Zinc ABC transporter, permease protein ZnuB	0.813	0.996	bi	CP002777	455	268	fig|762633.3.peg.455	Ththe16_0454		Zinc ABC transporter, permease protein ZnuB	0.81	0.996	bi	CP003252	1579	268	fig|798128.4.peg.1579	TtJL18_1627		Zinc ABC transporter, permease protein ZnuB	0.81	0.996	bi
ATNI01000050	833	246	fig|570924.3.peg.833	TNMX_04440		ABC transporter, ATP-binding protein	47990	48730	-	bi	NC_005835	86	243	fig|262724.6.peg.86	TTC0084	ABC transporter, ATP-binding protein	0.798	0.996	bi	NC_006461	452	243	fig|300852.9.peg.452	TTHA0453		ABC transporter, ATP-binding protein	0.794	0.996	bi	CP002777	454	243	fig|762633.3.peg.454	Ththe16_0453		ABC transporter, ATP-binding protein	0.794	0.996	bi	CP003252	1580	243	fig|798128.4.peg.1580	TtJL18_1628		ABC transporter, ATP-binding protein	0.798	0.996	bi
ATNI01000050	834	613	fig|570924.3.peg.834	TNMX_04445		ABC transporter, ATP-binding protein, MsbA family	48876	50717	-	uni	NC_005835	969	600	fig|262724.6.peg.969	TTC0976	multidrug resistance ABC transporter ATP-binding and permease protein	0.385	0.598	uni	NC_006461	1318	600	fig|300852.9.peg.1318	TTHA1341		ABC transporter, ATP-binding protein	0.379	0.598	uni	CP002777	1341	600	fig|762633.3.peg.1341	Ththe16_1352		multidrug resistance ABC transporter ATP-binding and permease protein	0.39	0.598	uni	CP003252	686	600	fig|798128.4.peg.686	TtJL18_0708		multidrug resistance ABC transporter ATP-binding and permease protein	0.39	0.598	uni
ATNI01000050	835	261	fig|570924.3.peg.835	TNMX_04450		3-methyl-2-oxobutanoate hydroxymethyltransferase (EC 2.1.2.11)	50764	51549	-	bi	NC_005835	39	261	fig|262724.6.peg.39	TTC0039	3-methyl-2-oxobutanoate hydroxymethyltransferase (EC 2.1.2.11)	0.889	0.996	bi	NC_006461	407	261	fig|300852.9.peg.407	TTHA0407	panB	3-methyl-2-oxobutanoate hydroxymethyltransferase (EC 2.1.2.11)	0.889	0.996	bi	CP002777	408	261	fig|762633.3.peg.408	Ththe16_0406		3-methyl-2-oxobutanoate hydroxymethyltransferase (EC 2.1.2.11)	0.893	0.996	bi	CP003252	1624	261	fig|798128.4.peg.1624	TtJL18_1674		3-methyl-2-oxobutanoate hydroxymethyltransferase (EC 2.1.2.11)	0.889	0.996	bi
ATNI01000050	836	325	fig|570924.3.peg.836	TNMX_04455		Holliday junction DNA helicase RuvB	51575	52552	+	bi	NC_005835	38	324	fig|262724.6.peg.38	TTC0038	Holliday junction DNA helicase RuvB	0.925	0.985	bi	NC_006461	406	324	fig|300852.9.peg.406	TTHA0406	ruvB	Holliday junction DNA helicase RuvB	0.925	0.985	bi	CP002777	407	324	fig|762633.3.peg.407	Ththe16_0405		Holliday junction DNA helicase RuvB	0.922	0.985	bi	CP003252	1625	324	fig|798128.4.peg.1625	TtJL18_1675		Holliday junction DNA helicase RuvB	0.925	0.985	bi
ATNI01000050	837	345	fig|570924.3.peg.837	TNMX_04460		hypothetical protein	52556	53593	+	bi	NC_005835	37	343	fig|262724.6.peg.37	TTC0037	hypothetical protein	0.805	0.997	bi	NC_006461	405	343	fig|300852.9.peg.405	TTHA0405		hypothetical protein	0.805	0.997	bi	CP002777	406	343	fig|762633.3.peg.406	Ththe16_0404		hypothetical protein	0.805	0.997	bi	CP003252	1626	343	fig|798128.4.peg.1626	TtJL18_1676		hypothetical protein	0.799	0.997	bi
ATNI01000050	838	450	fig|570924.3.peg.838	TNMX_04465		hypothetical protein	53590	54942	-	bi	NC_005835	36	450	fig|262724.6.peg.36	TTC0036	hypothetical protein	0.789	0.998	bi	NC_006461	404	450	fig|300852.9.peg.404	TTHA0404		hypothetical protein	0.789	0.998	bi	CP002777	405	457	fig|762633.3.peg.405	Ththe16_0403		hypothetical protein	0.789	0.982	bi	CP003252	1627	450	fig|798128.4.peg.1627	TtJL18_1677		hypothetical protein	0.789	0.998	bi
ATNI01000050	839	617	fig|570924.3.peg.839	TNMX_04470		Cell division protein FtsH (EC 3.4.24.-)	55016	56869	+	bi	NC_005835	35	618	fig|262724.6.peg.35	TTC0035	Cell division protein FtsH (EC 3.4.24.-)	0.904	0.992	bi	NC_006461	403	618	fig|300852.9.peg.403	TTHA0403		Cell division protein FtsH (EC 3.4.24.-)	0.904	0.992	bi	CP002777	404	618	fig|762633.3.peg.404	Ththe16_0402		Cell division protein FtsH (EC 3.4.24.-)	0.904	0.992	bi	CP003252	1628	618	fig|798128.4.peg.1628	TtJL18_1678		Cell division protein FtsH (EC 3.4.24.-)	0.906	0.992	bi
ATNI01000050	840	483	fig|570924.3.peg.840	TNMX_04475		Aerobic glycerol-3-phosphate dehydrogenase (EC 1.1.5.3)	56866	58317	-										bi	NC_006462	2089	510	fig|300852.9.peg.2089	TTHB143		Aerobic glycerol-3-phosphate dehydrogenase (EC 1.1.5.3)	0.787	0.945	bi	CP002778	2188	511	fig|762633.3.peg.2188	Ththe16_2185		Aerobic glycerol-3-phosphate dehydrogenase (EC 1.1.5.3)	0.787	0.943	bi	CP003253	1996	510	fig|798128.4.peg.1996	TtJL18_2065		Aerobic glycerol-3-phosphate dehydrogenase (EC 1.1.5.3)	0.783	0.945	bi
ATNI01000051	841	250	fig|570924.3.peg.841	TNMX_04485		hypothetical protein	1994	2746	+										bi	NC_006461	1003	260	fig|300852.9.peg.1003	TTHA1024		hypothetical protein	0.537	0.973																					bi
ATNI01000051	842	82	fig|570924.3.peg.842	TNMX_04490		hypothetical protein	2743	2991	+																																								bi
ATNI01000052	843	156	fig|570924.3.peg.843	TNMX_04495		Hexokinase (EC 2.7.1.1)	7	477	+	bi	NC_005835	1687	302	fig|262724.6.peg.1687	TTC1688	Hexokinase (EC 2.7.1.1)	0.83	0.503	bi	NC_006461	299	302	fig|300852.9.peg.299	TTHA0299		Hexokinase (EC 2.7.1.1)	0.83	0.503	bi	CP002777	87	302	fig|762633.3.peg.87	Ththe16_0086		Hexokinase (EC 2.7.1.1)	0.83	0.503	bi	CP003252	86	302	fig|798128.4.peg.86	TtJL18_0090		Hexokinase (EC 2.7.1.1)	0.817	0.503	bi
ATNI01000052	844	581	fig|570924.3.peg.844	TNMX_04505		hypothetical protein	596	2341	-	bi	NC_005835	1685	494	fig|262724.6.peg.1685	TTC1686	hypothetical protein	0.471	0.913	bi	NC_006461	764	559	fig|300852.9.peg.764	TTHA0771		hypothetical protein	0.415	0.694	bi	CP002777	85	567	fig|762633.3.peg.85	Ththe16_0084		hypothetical protein	0.479	0.877	bi	CP003252	84	567	fig|798128.4.peg.84	TtJL18_0088		hypothetical protein	0.479	0.884
ATNI01000052	845	277	fig|570924.3.peg.845	TNMX_04510		hypothetical protein	2470	3303	+	bi	NC_005835	1684	265	fig|262724.6.peg.1684	TTC1685	hypothetical protein	0.871	0.992	bi	NC_006461	766	247	fig|300852.9.peg.766	TTHA0773		hypothetical protein	0.285	0.923	bi	CP002777	84	278	fig|762633.3.peg.84	Ththe16_0083		hypothetical protein	0.863	0.996	bi	CP003252	83	278	fig|798128.4.peg.83	TtJL18_0087		hypothetical protein	0.863	0.996
ATNI01000052	846	280	fig|570924.3.peg.846	TNMX_04515		hypothetical protein	3356	4198	+	bi	NC_005835	1683	283	fig|262724.6.peg.1683	TTC1684	hypothetical protein	0.792	0.982	bi	NC_006461	768	260	fig|300852.9.peg.768	TTHA0775		hypothetical protein	0.379	0.881	bi	CP002777	83	283	fig|762633.3.peg.83	Ththe16_0082		hypothetical protein	0.792	0.982	bi	CP003252	82	283	fig|798128.4.peg.82	TtJL18_0086		hypothetical protein	0.789	0.982
ATNI01000052	847	162	fig|570924.3.peg.847	TNMX_04520		hypothetical protein	4195	4683	+	bi	NC_005835	1682	162	fig|262724.6.peg.1682	TTC1683	hypothetical protein	0.867	0.877	bi	NC_006461	769	157	fig|300852.9.peg.769	TTHA0776		hypothetical protein	0.368	0.962	bi	CP002777	82	162	fig|762633.3.peg.82	Ththe16_0081		hypothetical protein	0.874	0.877	bi	CP003252	81	162	fig|798128.4.peg.81	TtJL18_0085		hypothetical protein	0.874	0.877
ATNI01000052	848	1037	fig|570924.3.peg.848	TNMX_04525		Putative membrane-spanning protein	4685	7798	+	bi	NC_005835	1681	1034	fig|262724.6.peg.1681	TTC1682	Putative membrane-spanning protein	0.692	0.985	bi	NC_006461	770	943	fig|300852.9.peg.770	TTHA0777		Putative membrane-spanning protein	0.274	0.986	bi	CP002777	81	690	fig|762633.3.peg.81			Putative membrane-spanning protein	0.691	0.775	bi	CP003252	80	1034	fig|798128.4.peg.80	TtJL18_0084		Putative membrane-spanning protein	0.692	0.985
[truncated: 1,577 more rows]
[truncated: 129 more columns]
